# Supplementary material for: Pbp1 associates with Puf3 and promotes translation of its target mRNAs involved in mitochondrial biogenesis
Source: PLoS Genet. 2023 May 22;19(5):e1010774. doi: 10.1371/journal.pgen.1010774 (PMC10237644; doi:10.1371/journal.pgen.1010774)
Supplement: S1 Table — Spreadsheet containing raw read counts of transcripts expressed in pbp1Δ and WT cells grown in YPD (glycolytic) or switched to YPL (respiratory) for 3 h. These expression data were used for the analyses depicted in Fig 2. (XLSX) [file pgen.1010774.s007.xlsx]

## Sheet: legend
	Supplementary Table S1. RNA-seq data
	Values. Read counts from n=2 biological samples
	Sample names. WTYPD- WT grown in YPD up to log phase; DPBYPD- pbp1∆ grown in YPD up to log phase; WTYPL- WT switched from YPD to YPL and grown for 3h; DPBYPL- pbp1∆ switched from YPD to YPL and grown for 3h

## Sheet: normalized_counts
GeneID	GeneName	Chr	WTYPD_1	WTYPD_2	WTYPL_1	WTYPL_2	DPBYPD_1	DPBYPD_2	DPBYPL_1	DPBYPL_2
YAL001C	TFC3	chrI	2401.15	2174.61	2661.33	2745.48	2868.55	2524.32	2638.14	3064.83
YAL002W	VPS8	chrI	1992.44	1644.81	2461.62	2616.51	2010.89	1827.54	3444.64	3283.74
YAL003W	EFB1	chrI	110085	116296	57104.9	49905.6	102787	111405	58835.1	54397.9
YAL005C	SSA1	chrI	28885.8	8529.28	86107.6	105031	31114.6	6933.58	138865	121063
YAL007C	ERP2	chrI	6066.73	6358.56	3527.93	3406.36	6079.5	7028.23	3571.22	3196.55
YAL008W	FUN14	chrI	1569.8	1175.28	3046.49	3577.32	1669.6	1565.75	3150.23	4486.85
YAL009W	SPO7	chrI	1533.81	1468.86	1534.39	1567.7	1538	1493.25	1598.61	1798.64
YAL010C	MDM10	chrI	1725.39	1438.72	1944.51	2060.61	1453.24	1301.93	1987	2067.64
YAL011W	SWC3	chrI	1350.36	2103.64	2721.95	2639.5	1427.58	1614.08	2558.55	2476.72
YAL012W	CYS3	chrI	19973.2	21008.2	4499.74	4113.22	17155.5	19478.7	5172.71	4559.21
YAL013W	DEP1	chrI	3165.15	3310.03	2769.21	2968.44	3292.36	2923.06	2863.5	3113.99
YAL014C	SYN8	chrI	2605.5	2612.06	1920.44	2060.61	2978.97	2846.53	2332.23	2447.04
YAL015C	NTG1	chrI	1559.35	1437.75	2485.69	2598.51	1444.31	1547.62	1953.43	2103.82
YAL016W	TPD3	chrI	9429.27	8147.24	8514.47	9132.28	9615	8163.02	10011.7	9117.49
YAL017W	PSK1	chrI	3597.08	1992.82	3113.35	3265.38	3340.32	2073.23	3066.8	2947.95
YAL018C	LDS1	chrI	32.5107	19.4422	7.13254	13.9974	55.765	42.2902	0	11.1313
YAL019W	FUN30	chrI	5028.71	7206.24	3647.4	3091.42	4914.01	5801.82	2929.67	2870.96
YAL020C	ATS1	chrI	970.677	1088.76	1133.18	1215.77	1157.68	1237.49	1277.36	1340.4
YAL021C	CCR4	chrI	7273.11	7447.33	6453.16	7183.64	5870.94	5616.54	6695.57	6127.8
YAL022C	FUN26	chrI	2612.47	3075.75	2588.22	2677.49	3113.92	3357.04	4111.13	3251.28
YAL023C	PMT2	chrI	16355.2	18742.3	8034.8	6834.71	16051.4	17979.4	10193	7291.02
YAL024C	LTE1	chrI	1630.18	2264.04	1521.91	1244.76	1643.95	2403.49	1689.71	1353.38
YAL025C	MAK16	chrI	6808.68	12518.8	5664.13	5324.99	6014.81	10278.5	4176.34	4685.36
YAL026C	DRS2	chrI	3630.75	3900.1	3156.15	3267.38	3575.65	4046.77	4161.95	3515.64
YAL027W	SAW1	chrI	885.917	882.675	1236.6	1392.74	873.28	840.77	812.252	1258.77
YAL028W	FRT2	chrI	1084.46	412.174	405.663	418.921	1009.35	403.771	508.257	434.122
YAL029C	MYO4	chrI	5940.17	7004.04	5603.5	5320	5743.79	6330.44	4863.92	5041.56
YAL030W	SNC1	chrI	1171.55	1318.18	1899.93	1854.65	1387.43	1527.48	1567.92	2028.68
YAL031C	GIP4	chrI	2121.32	1570.93	1540.63	1651.69	1948.43	1447.94	1703.14	1683.61
YAL032C	PRP45	chrI	1295.78	1530.1	2220	2056.61	1367.36	1253.6	1796.16	1948.91
YAL033W	POP5	chrI	1469.95	1567.04	908.507	875.835	1638.38	1762.09	747.042	807.949
YAL034C	FUN19	chrI	3035.11	1604.95	2198.6	2295.57	2643.26	1500.3	2751.3	2347.78
YAL034W-A	MTW1	chrI	573.582	706.723	674.916	683.871	591.109	698.796	627.17	541.725
YAL035W	FUN12	chrI	26375.5	31384.5	23617.6	24150.4	23167	25936	19934.2	20497.4
YAL036C	RBG1	chrI	5014.78	7842.97	4286.66	3834.28	5379.09	8003.93	4808.3	4651.04
YAL037C-A	YAL037C-A	chrI	176.487	136.095	33.8796	25.9951	227.521	165.133	73.8411	116.879
YAL037W	YAL037W	chrI	557.327	401.481	314.723	252.952	755.058	460.158	258.923	270.862
YAL038W	CDC19	chrI	100671	78909	21362.8	20646.1	95232.1	79644.6	43577.8	36284.4
YAL039C	CYC3	chrI	2946.87	3053.39	9908.88	11311.9	2552.92	2523.32	9854.43	10277.9
YAL040C	CLN3	chrI	6851.64	6821.29	4663.79	3777.29	6481.01	5787.72	6366.64	3793
YAL041W	CDC24	chrI	3406.66	4335.61	3394.2	3346.37	3690.53	3955.14	4074.69	3295.8
YAL042W	ERV46	chrI	7764.26	8394.16	7269.84	7632.56	9038.39	9921.09	9054.65	9299.3
YAL043C	PTA1	chrI	3909.41	4053.69	4065.55	4512.15	3827.71	3886.67	5096	5023.94
YAL044C	GCV3	chrI	4319.28	5091.91	9689.55	9135.28	5210.68	6110.94	8494.6	9968.11
YAL044W-A	BOL1	chrI	33.6718	35.968	54.3856	57.9891	31.2284	33.228	82.4719	45.4529
YAL046C	BOL3	chrI	1223.8	1377.48	3022.41	2737.48	1224.6	1460.02	2178.79	2336.65
YAL047C	SPC72	chrI	1456.02	1363.87	1430.07	1457.72	1371.82	1285.82	1367.5	1219.81
YAL048C	GEM1	chrI	1569.8	1159.73	1755.5	1886.64	1442.08	1113.64	2155.78	1986.01
YAL049C	AIM2	chrI	3501.87	3322.67	5114.92	5404.98	3920.28	3743.69	6162.38	7304.93
YAL051W	OAF1	chrI	3372.99	3031.04	3050.94	3016.43	3344.78	2827.4	3645.07	3485.96
YAL053W	FLC2	chrI	8038.28	5908.48	11348.8	10967.9	8250.99	6537.87	17851.3	12094.2
YAL054C	ACS1	chrI	1026.41	908.922	41580	49257.7	780.71	715.913	47621.8	32473.8
YAL055W	PEX22	chrI	536.427	382.039	570.603	557.895	511.923	349.398	504.421	616.861
YAL056W	GPB2	chrI	2249.05	1567.04	2146	2282.57	2308.67	1545.61	2255.51	2545.36
YAL058W	CNE1	chrI	1649.92	1660.36	1583.42	1797.66	1762.17	1963.47	1968.78	1946.13
YAL059W	ECM1	chrI	1734.68	2170.72	695.422	627.881	1198.95	1779.21	401.811	474.009
YAL060W	BDH1	chrI	6886.47	3579.3	7975.07	7618.56	5014.39	3200.97	9626.2	10584
YAL061W	BDH2	chrI	1183.16	452.031	3889.91	3874.27	652.45	440.02	3181.88	1847.8
YAL062W	GDH3	chrI	478.372	358.708	1151.9	1346.75	413.776	373.564	1249.55	1267.12
YAL063C	FLO9	chrI	408.706	372.318	1103.76	1031.81	392.586	400.75	1048.16	996.254
YAL064W-B	YAL064W-B	chrI	32.5107	40.8286	77.5663	90.9828	21.1907	29.2004	93.0206	104.82
YAL068C	PAU8	chrI	60.3771	33.0517	24.9639	17.9966	36.8049	22.152	20.1385	20.4074
YAR002C-A	ERP1	chrI	7646.99	8093.78	5360.1	5576.95	8184.07	9250.48	6748.31	5915.37
YAR002W	NUP60	chrI	5403.75	6268.16	3658.99	3671.31	5070.15	5832.02	3553	3495.24
YAR003W	SWD1	chrI	1981.99	2246.54	1554	1516.71	2139.14	2376.31	1496	1548.18
YAR007C	RFA1	chrI	5393.3	6824.2	6382.73	6181.83	3954.85	5624.6	5943.73	5023.01
YAR008W	SEN34	chrI	1525.68	2233.91	1597.69	1231.77	1225.71	1880.91	1247.63	1021.3
YAR014C	BUD14	chrI	5064.71	6333.29	4990.1	4733.11	5326.67	6383.81	4944.48	4692.78
YAR015W	ADE1	chrI	26712.2	27979.2	10582	10501	28914.1	30769.2	10750.1	10887.4
YAR018C	KIN3	chrI	1483.88	1801.32	1169.74	1091.79	1451	1796.33	852.529	996.254
YAR019C	CDC15	chrI	1753.26	1120.84	1457.71	1445.73	1716.45	1293.88	1874.8	1489.74
YAR020C	PAU7	chrI	111.465	82.6293	99.8555	112.979	124.914	120.829	165.903	165.115
YAR023C	YAR023C	chrI	409.867	213.864	349.494	306.942	364.703	229.576	359.616	345.999
YAR027W	UIP3	chrI	4175.31	2312.65	3007.26	3094.42	3890.17	2241.38	2756.1	2877.45
YAR028W	YAR028W	chrI	2527.71	1040.16	664.218	609.885	2368.9	1392.56	774.852	694.78
YAR029W	YAR029W	chrI	182.292	103.044	18.7229	23.9955	147.22	91.6288	54.6616	40.8149
YAR031W	PRM9	chrI	491.144	378.15	357.518	352.933	442.774	495.4	303.036	366.406
YAR033W	MST28	chrI	721.041	825.32	567.037	614.884	869.934	806.535	636.76	781.048
YAR035C-A	YAR035C-A	chrI	18.5776	22.3585	21.3976	13.9974	27.8825	18.1244	23.9744	27.8283
YAR035W	YAT1	chrI	644.409	752.412	4666.46	5732.92	656.912	811.57	5400.95	5384.78
YAR042W	SWH1	chrI	5280.67	4928.59	5102.44	4778.1	5235.22	4771.75	6074.15	5263.26
YAR050W	FLO1	chrI	224.092	199.282	242.506	254.952	238.674	208.43	376.877	235.613
YAR064W	YAR064W	chrI	75.4713	30.1354	32.988	43.9917	57.9956	48.3317	42.1949	25.0455
YAR066W	YAR066W	chrI	61.5382	73.8803	75.7832	58.9889	55.765	82.5666	79.595	48.2358
YAR068W	YAR068W	chrI	96.3711	105.96	146.217	131.975	92.5699	89.615	116.995	64.9328
YAR071W	PHO11	chrI	8067.3	3698.87	1113.57	965.818	3238.83	1464.05	1015.56	730.03
YBL001C	ECM15	chrII	2462.69	2428.33	4875.09	4976.06	2401.24	2604.88	4631.85	5607.41
YBL002W	HTB2	chrII	22982.8	23610.6	14379.2	9708.17	23854	27243	12098.4	7147.24
YBL003C	HTA2	chrII	20871.9	22022.2	8514.47	5578.95	21767.3	24028.9	4556.09	4463.66
YBL004W	UTP20	chrII	10545.1	12801.7	5899.5	6207.83	10495	10998.5	5771.11	5606.48
YBL005W	PDR3	chrII	1613.93	1777.99	1811.66	1858.65	1533.54	1616.09	1894.94	1908.1
YBL006C	LDB7	chrII	1187.8	1287.07	1113.57	974.816	1105.26	1224.4	876.504	870.099
YBL007C	SLA1	chrII	8390.09	7135.28	8395	8475.4	7888.52	6648.63	7620.98	6765.07
YBL008W	HIR1	chrII	1586.06	2279.6	2393.86	2288.57	1401.93	2006.77	1845.07	2007.35
YBL008W-A	YBL008W-A	chrII	12.7721	10.6932	4.45784	6.99868	7.8071	10.0691	2.87693	9.27611
YBL009W	ALK2	chrII	2527.71	3822.33	2518.68	2144.6	2499.39	3499.01	2182.63	1915.52
YBL010C	LAA2	chrII	1078.66	1291.93	1084.15	985.814	1067.34	1311	895.683	1049.13
YBL011W	SCT1	chrII	3924.51	4067.3	4086.05	4281.19	3185.3	3282.53	3392.86	3001.75
YBL013W	FMT1	chrII	282.147	276.079	446.675	378.928	258.75	272.873	413.318	405.366
YBL014C	RRN6	chrII	2297.81	3820.39	2244.97	2032.62	2800.52	3769.87	2434.84	2076.92
YBL015W	ACH1	chrII	4405.2	2148.36	42649	46062.3	3623.61	1993.68	38888.4	41427.1
YBL016W	FUS3	chrII	3990.69	4555.3	3387.96	3544.33	4193.53	4977.16	2831.85	3156.66
YBL017C	PEP1	chrII	7557.58	7093.48	5977.07	6278.81	7945.4	7772.34	7137.65	6929.25
YBL018C	POP8	chrII	1075.18	1383.31	1285.64	1061.8	1039.46	1311	957.058	1019.44
YBL019W	APN2	chrII	1377.06	1031.41	1483.57	1599.7	1269.21	922.33	1425.04	1606.62
YBL020W	RFT1	chrII	4196.21	4463.92	4545.21	4370.17	4498	4711.33	5306.01	5117.63
YBL021C	HAP3	chrII	1144.84	1185	2565.93	2580.51	1029.42	1081.42	2141.39	2256.88
YBL022C	PIM1	chrII	12163.7	13644.5	21133.7	23640.5	10634.4	11306.6	13336.5	14301
YBL023C	MCM2	chrII	2654.27	3214.76	2493.71	2277.57	2107.92	2484.05	2120.29	1872.85
YBL024W	NCL1	chrII	12685	15212.5	6911.43	7423.6	10075.6	11562.3	6754.06	6451.53
YBL025W	RRN10	chrII	722.203	788.38	621.422	646.878	796.324	800.494	607.99	768.062
YBL026W	LSM2	chrII	2280.4	2320.42	1904.39	1940.63	2220.56	2635.08	1439.42	1953.55
YBL027W	RPL19B	chrII	76231.8	81770.9	29525.1	24086.5	71550.9	79105.9	20077.1	24815.4
YBL028C	YBL028C	chrII	3196.5	5364.1	1783.13	1540.71	3321.36	4526.06	1012.68	1359.88
YBL029C-A	YBL029C-A	chrII	1861.24	756.301	1677.93	2066.61	1491.16	832.715	1911.24	1806.99
YBL029W	YBL029W	chrII	1298.11	1095.57	1009.25	843.841	1175.53	1142.84	1007.88	1099.22
YBL030C	PET9	chrII	42260.5	43637	135813	136853	35485.5	34121.2	183593	151593
YBL031W	SHE1	chrII	1163.42	987.663	476.097	495.906	1089.65	1152.91	539.903	408.149
YBL032W	HEK2	chrII	7642.34	7298.59	5624.01	5405.98	8248.76	8805.43	6468.29	5417.25
YBL033C	RIB1	chrII	2020.31	2292.23	9171.55	9278.25	2301.98	2103.44	8180.06	8921.76
YBL034C	STU1	chrII	1836.86	2247.52	1862.48	1628.69	1832.44	2165.86	1841.23	1782.87
YBL035C	POL12	chrII	1611.6	2883.27	2213.76	1782.66	1590.42	2710.6	2534.57	1842.23
YBL036C	YBL036C	chrII	3800.27	4510.59	3629.57	3572.33	4289.44	5044.62	2837.61	3640.87
YBL037W	APL3	chrII	2189.83	2204.74	3840.87	3561.33	1960.7	2041.01	3728.5	3343.11
YBL038W	MRPL16	chrII	2988.66	3891.35	9054.76	8982.3	2075.57	2580.71	4228.12	5729.85
YBL039C	URA7	chrII	13599.9	20951.9	8514.47	7508.58	12699.9	18171.7	7509.74	7298.44
YBL039W-B	MIN6	chrII	285.63	367.457	723.061	810.847	292.209	328.253	529.354	648.4
YBL040C	ERD2	chrII	3635.4	3554.03	2900.27	2593.51	4022.89	4405.23	2779.11	2617.72
YBL041W	PRE7	chrII	13235.3	13944.9	14504	15920	14781.1	15210.4	16738.9	17197
YBL042C	FUI1	chrII	2646.14	5106.49	5905.74	5781.91	2415.74	3814.18	7855.93	5984.02
YBL043W	ECM13	chrII	901.012	1457.19	9190.27	13439.5	1240.21	1288.84	15262.1	19964
YBL044W	YBL044W	chrII	32.5107	34.9959	20.506	12.9975	46.8426	50.3455	5.75385	5.56566
YBL045C	COR1	chrII	17728.8	18022.9	71912.9	75509.7	16004.6	15204.3	74958.3	73550.3
YBL046W	PSY4	chrII	1901.88	1986.02	1708.24	1809.66	2270.75	2006.77	1828.77	1818.12
YBL047C	EDE1	chrII	9624.34	8192.93	9780.49	9282.25	8660.3	6381.8	8486.93	7418.1
YBL048W	RRT1	chrII	131.204	146.788	674.916	654.876	156.142	122.843	673.201	647.472
YBL049W	MOH1	chrII	553.843	365.513	2192.36	2492.53	607.838	376.584	2567.18	2396.95
YBL050W	SEC17	chrII	4839.45	4670.98	6201.74	6810.71	4877.21	4842.23	6147.03	7394.91
YBL051C	PIN4	chrII	4607.23	4246.17	2842.32	2618.51	3884.59	3812.16	3021.73	2371.9
YBL052C	SAS3	chrII	1799.7	2214.46	1710.92	1520.71	2167.03	2656.23	1905.48	1897.89
YBL054W	TOD6	chrII	4084.74	8428.18	5440.34	4759.1	3959.31	6594.25	6369.52	5265.12
YBL055C	YBL055C	chrII	3415.95	3647.35	3365.67	3349.37	3325.82	3692.34	3191.47	3167.79
YBL056W	PTC3	chrII	9436.24	8230.85	7585.45	8154.46	9205.68	8044.2	7648.79	8040.53
YBL057C	PTH2	chrII	2633.37	2555.67	2134.41	2144.6	2899.78	3221.11	1970.69	2350.57
YBL058W	SHP1	chrII	10077.2	11439.8	11698.3	12643.6	11018	11641.9	11226.7	11557.1
YBL059C-A	CMC2	chrII	1465.3	1268.6	4410.58	4603.13	1017.15	1118.68	1894.94	2703.06
YBL059W	IAI11	chrII	841.796	749.496	2281.52	2204.58	772.903	779.348	1655.19	2188.23
YBL060W	YEL1	chrII	1471.11	1954.91	2143.33	2132.6	1589.3	2101.42	2261.26	2380.25
YBL061C	SKT5	chrII	3497.23	3818.44	2644.39	2289.57	3175.26	4040.73	2456.9	2429.41
YBL063W	KIP1	chrII	1795.06	2210.58	1936.48	1834.65	2178.18	2390.4	2073.3	1900.67
YBL064C	PRX1	chrII	2292.01	1443.58	19825.8	24961.3	2294.17	1535.54	22041.1	27667.8
YBL066C	SEF1	chrII	2314.07	2081.29	5713.16	5997.87	2093.42	1848.69	6804.89	6200.15
YBL067C	UBP13	chrII	4599.11	4981.09	4374.03	4819.09	4322.9	4828.13	3958.65	4270.72
YBL068W	PRS4	chrII	6081.83	6925.3	4523.81	4550.14	5381.32	6160.28	4458.28	4690.93
YBL069W	AST1	chrII	2644.98	1527.18	1092.17	1187.78	2953.31	1806.4	1222.69	1255.06
YBL071C	YBL071C	chrII	459.795	891.424	657.977	544.897	589.994	921.323	549.493	509.258
YBL071C-B	YBL071C-B	chrII	20.8998	7.77687	5.3494	2.99943	10.0377	14.0967	0	9.27611
YBL071W-A	KTI11	chrII	503.916	892.396	778.338	672.873	569.918	871.984	637.719	587.178
YBL072C	RPS8A	chrII	48153	49771	19715.2	16705.8	45309.1	49284.2	18194.6	15726.7
YBL074C	AAR2	chrII	427.284	505.497	573.278	769.855	436.082	553.801	774.852	938.742
YBL075C	SSA3	chrII	1375.9	1837.29	3517.23	3605.32	1444.31	1978.58	4103.46	4385.74
YBL076C	ILS1	chrII	25447.8	24714.9	17232.2	17325.7	23232.8	23235.5	14241.7	13711.9
YBL078C	ATG8	chrII	1183.16	590.07	1522.8	1531.71	1071.8	623.277	1586.15	1633.52
YBL079W	NUP170	chrII	6130.59	7610.64	5813.02	5624.94	5524.08	6874.18	5400.95	4966.43
YBL080C	PET112	chrII	1458.34	1302.63	4100.32	4515.15	1142.07	1119.68	1934.25	2026.83
YBL081W	YBL081W	chrII	2937.58	5194.95	2303.81	1972.63	3129.53	4186.73	2851.03	2017.55
YBL082C	ALG3	chrII	1889.11	1891.72	1610.17	1652.69	1888.2	1894	2412.78	1866.35
YBL084C	CDC27	chrII	2460.37	2087.12	1701.11	1586.7	2516.12	2139.68	2353.33	1953.55
YBL085W	BOI1	chrII	6223.48	6155.39	3606.39	3477.34	6411.86	5936.74	3572.18	2819.01
YBL086C	YBL086C	chrII	2650.79	1266.66	1391.74	1362.74	2396.78	1205.27	1165.16	1173.43
YBL087C	RPL23A	chrII	34057.3	35295.3	12563.1	10451	33388.7	36547.8	10902.6	11766.7
YBL088C	TEL1	chrII	2361.67	2364.17	2474.99	2567.52	2434.7	2684.42	2686.09	3099.15
YBL089W	AVT5	chrII	1616.25	1325.96	1628.89	1634.69	1506.77	1668.45	1807.67	1609.4
YBL090W	MRP21	chrII	2628.72	2812.31	5586.56	5563.95	1577.03	1652.34	2030.15	2588.03
YBL091C	MAP2	chrII	10975.9	10334.5	8735.58	9422.22	12141.2	11911.7	10284.1	10946.7
YBL091C-A	SCS22	chrII	990.416	676.588	1200.05	1197.77	978.118	804.521	1299.41	1152.09
YBL092W	RPL32	chrII	94586.5	93547	34990.4	27477.8	89787.2	96651.3	30397.6	29442.4
YBL093C	ROX3	chrII	2921.32	3395.58	3200.73	3190.4	2898.66	2911.98	2674.58	3125.12
YBL095W	MRX3	chrII	183.453	155.537	273.711	198.962	195.177	167.147	195.631	193.871
YBL097W	BRN1	chrII	769.808	1072.24	575.952	534.899	882.202	1044.17	618.539	584.395
YBL098W	BNA4	chrII	3102.45	2884.25	3548.44	3574.33	4144.45	4556.27	4064.14	4383.89
YBL099W	ATP1	chrII	28179.8	24495.2	86392.9	86752.6	23686.7	20115	85403.5	85689
YBL100W-B	YBL100W-B	chrII	376.196	412.174	427.061	412.922	448.351	442.034	536.067	481.43
YBL100W-C	YBL100W-C	chrII	55.7327	47.6333	72.2169	69.9868	36.8049	60.4146	54.6616	50.091
YBL101C	ECM21	chrII	3086.2	2577.06	4086.05	4254.2	2777.1	2136.66	3866.59	3252.2
YBL102W	SFT2	chrII	2653.11	2446.8	3538.63	3601.32	2608.69	2963.34	3274.9	3405.26
YBL103C	RTG3	chrII	1854.27	1889.78	2880.65	3406.36	1907.16	1738.93	2603.62	2635.34
YBL104C	SEA4	chrII	2280.4	2956.18	2855.69	2708.49	2121.3	2732.75	2807.88	2656.68
YBL105C	PKC1	chrII	5781.1	5668.37	5141.67	5509.96	5315.52	5515.85	6111.55	5933.93
YBL106C	SRO77	chrII	1332.94	1384.28	1537.06	1549.71	1671.83	1968.51	1889.18	2088.98
YBL107C	MIX23	chrII	3687.65	4138.27	6246.32	5888.89	2784.9	3148.61	3029.4	3662.21
YBL111C	YBL111C	chrII	38.3162	53.466	31.2049	39.9924	30.1131	24.1658	25.8923	22.2627
YBL113C	YBL113C	chrII	2101.59	2185.3	2125.5	2058.61	2068.88	2317.91	3169.41	2607.51
YBR001C	NTH2	chrII	1487.37	944.89	2164.73	2155.59	1524.61	1199.23	2310.17	2345
YBR002C	RER2	chrII	2754.12	3906.91	2162.05	1769.67	3206.49	3728.59	1896.85	2215.13
YBR003W	COQ1	chrII	3975.6	3457.79	5812.13	6322.81	2909.82	2632.06	3553.96	3190.98
YBR004C	GPI18	chrII	4113.77	2774.4	3521.69	3541.33	4247.06	3266.42	2837.61	2408.08
YBR005W	RCR1	chrII	4991.56	2434.16	4788.61	5341.99	5302.14	2323.95	2183.59	1982.3
YBR006W	UGA2	chrII	6109.69	1463.02	6428.2	7178.64	5180.57	1607.03	6308.14	5813.34
YBR007C	DSF2	chrII	1846.14	1707.02	1330.22	1059.8	2076.69	1883.93	1465.31	1102.93
YBR008C	FLR1	chrII	2201.44	2470.13	1726.07	1913.64	2320.94	2216.21	2667.87	2224.41
YBR009C	HHF1	chrII	22050.4	24805.3	14531.7	10939.9	21937.9	25769.9	9878.41	9360.52
YBR010W	HHT1	chrII	23368.2	24449.5	15199.4	11780.8	19781	21643.5	10737.6	10989.4
YBR011C	IPP1	chrII	34410.3	34108.4	25880.4	26610	33378.7	36309.2	35852.3	33787.3
YBR013C	YBR013C	chrII	232.219	338.294	588.434	594.888	320.091	319.191	558.124	625.21
YBR014C	GRX7	chrII	1838.02	1988.93	3177.55	3296.38	1980.77	2426.65	2700.47	3142.75
YBR015C	MNN2	chrII	9548.86	10593.1	8946.88	8827.33	10304.3	10163.8	11367.7	9059.05
YBR016W	YBR016W	chrII	5204.04	5129.82	7909.09	8508.39	5100.27	4901.64	7101.21	6271.58
YBR017C	KAP104	chrII	9039.14	9927.18	6458.51	6564.76	9396.4	10378.2	7578.78	7063.76
YBR018C	GAL7	chrII	186.937	86.5177	126.603	169.968	91.4546	121.836	117.954	165.115
YBR019C	GAL10	chrII	573.582	470.501	725.736	744.859	617.876	557.828	1041.45	1198.47
YBR020W	GAL1	chrII	311.174	388.844	434.193	410.922	355.781	379.605	726.903	715.188
YBR021W	FUR4	chrII	1043.83	2371.95	2106.77	2172.59	1092.99	1556.68	2928.71	2459.1
YBR022W	POA1	chrII	1166.9	1263.74	2228.92	2148.59	1220.14	1174.06	1453.81	1680.83
YBR023C	CHS3	chrII	7801.41	9460.56	6491.5	5669.93	10782.7	11894.6	8454.33	6533.16
YBR024W	SCO2	chrII	1373.58	994.467	2457.16	2733.48	849.858	656.505	1118.17	1601.06
YBR025C	OLA1	chrII	33150.5	32150.6	17477.4	17147.8	33549.3	31260.5	23467.1	20651.4
YBR026C	ETR1	chrII	2177.06	1287.07	10104.1	11195.9	1893.78	1105.59	8949.16	9927.29
YBR027C	YBR027C	chrII	25.5441	20.4143	26.747	16.9968	12.2683	35.2419	11.5077	24.1179
YBR028C	YPK3	chrII	2920.16	3380.02	2956.44	2845.46	2445.85	3030.8	1801.91	1853.37
YBR029C	CDS1	chrII	7072.24	8773.28	6801.77	7570.57	7039.77	7737.1	8359.39	7986.73
YBR030W	RKM3	chrII	2037.73	2681.08	1540.63	1772.67	2127.99	2638.1	2229.62	2569.48
YBR031W	RPL4A	chrII	62236	57502.2	23709.4	21186	57991.1	58616.3	31873.5	22229.3
YBR032W	YBR032W	chrII	134.687	219.697	60.6266	84.984	119.337	185.271	124.667	73.2812
YBR033W	EDS1	chrII	1170.39	1199.58	2058.63	2004.62	1072.92	1108.61	2128.93	1889.54
YBR034C	HMT1	chrII	11072.2	19725.1	12850.2	12584.6	8654.73	14002.1	10435.6	10012.6
YBR035C	PDX3	chrII	3649.33	3809.69	7512.35	8577.38	3502.04	3556.41	6594.87	7371.72
YBR036C	CSG2	chrII	9224.92	7666.05	9719.87	9853.14	9154.38	7310.17	9621.4	8259.45
YBR037C	SCO1	chrII	1454.86	1424.14	4021.86	4627.13	1130.91	1016.98	1826.85	2335.72
YBR038W	CHS2	chrII	4460.94	5220.22	4125.28	3595.32	4392.05	4768.73	3166.54	2906.2
YBR039W	ATP3	chrII	15154.6	14687.6	47681.9	47873	13718.2	13189.5	45096.8	54720.7
YBR040W	FIG1	chrII	4.64439	20.4143	16.9398	7.99849	65.8027	78.539	3.8359	8.3485
YBR041W	FAT1	chrII	4645.55	4432.82	2580.2	2193.59	5221.83	4480.75	2608.41	2340.36
YBR042C	CST26	chrII	3093.16	3960.37	2250.32	1853.65	3461.89	4274.33	2250.72	1935.92
YBR043C	QDR3	chrII	2301.3	2158.08	3312.17	3707.3	2560.73	2764.98	3857.96	4196.51
YBR044C	TCM62	chrII	2485.91	2653.86	5015.96	5493.96	2151.41	1855.74	2587.32	2827.36
YBR045C	GIP1	chrII	430.767	403.425	862.145	915.827	343.512	394.709	833.35	892.362
YBR046C	ZTA1	chrII	1399.12	1016.83	6970.27	9051.29	916.776	843.791	5145.86	6639.84
YBR047W	FMP23	chrII	298.402	221.641	1721.62	2201.58	198.523	120.829	1121.04	1481.39
YBR048W	RPS11B	chrII	49058.7	49253.8	16636.6	13570.4	45496.4	48059.8	15603.5	14314
YBR049C	REB1	chrII	4116.09	5427.28	5463.52	5679.93	4320.67	5123.16	5082.57	5024.87
YBR050C	REG2	chrII	225.253	213.864	3198.94	3867.27	255.404	184.265	2687.05	4449.75
YBR052C	RFS1	chrII	6996.77	3800.95	5689.09	6497.77	6177.65	3857.47	5149.7	5401.48
YBR053C	YBR053C	chrII	2034.24	1359.98	5490.27	6507.77	1827.98	1723.83	7620.98	9130.47
YBR054W	YRO2	chrII	17344.5	939.057	5457.28	5111.04	11862.3	626.298	6016.61	6561.92
YBR055C	PRP6	chrII	3349.77	3813.58	2616.75	2652.5	3349.25	3820.22	2302.5	2713.26
YBR056W	MRX18	chrII	4644.39	1559.26	5304.82	5929.88	4510.27	1668.45	4169.63	5501.66
YBR056W-A	MNC1	chrII	69.6658	31.1075	72.2169	94.9821	65.8027	45.311	34.5231	28.7559
YBR057C	MUM2	chrII	2797.08	2678.16	2422.39	2354.56	2542.88	2602.86	2254.55	2200.29
YBR058C	UBP14	chrII	5526.82	5635.32	5337.81	5973.87	5859.78	5453.43	6205.53	6152.84
YBR058C-A	TSC3	chrII	2384.89	2401.11	2289.54	1881.64	2596.42	2849.56	1641.77	2015.7
YBR059C	AKL1	chrII	4808.1	3616.25	3782.92	4249.2	4432.2	3177.81	3305.59	3176.14
YBR060C	ORC2	chrII	2201.44	2648.02	2076.46	2024.62	2115.72	2591.79	2005.22	2407.15
YBR061C	TRM7	chrII	4164.86	4766.25	2774.56	2622.5	4038.5	4322.67	2995.84	2756.86
YBR062C	YBR062C	chrII	2240.92	1828.54	3247.09	3585.32	2238.41	2225.27	3595.2	4291.13
YBR063C	CNM1	chrII	798.835	871.982	1005.69	1109.79	834.244	1055.24	1105.7	1143.74
YBR065C	ECM2	chrII	1082.14	1083.9	1312.39	1300.75	1226.83	1343.22	1224.61	1367.3
YBR066C	NRG2	chrII	4110.28	1842.15	1151.9	997.812	2017.58	1474.12	750.878	798.673
YBR067C	TIP1	chrII	27800.2	12607.3	40554.7	50543.5	23657.7	11187.8	87425	87356.8
YBR068C	BAP2	chrII	24761.6	13668.8	39026.6	40837.3	20688.8	10890.7	43051.3	36143.4
YBR069C	TAT1	chrII	13986.6	17334.6	26145.2	25848.1	12558.3	16131.7	32348.2	29931.2
YBR070C	ALG14	chrII	1390.99	1733.27	1493.38	1315.75	1543.57	1799.35	1464.36	1457.28
YBR071W	YBR071W	chrII	3615.66	3375.16	3414.7	3160.4	2948.85	3155.66	4487.05	2673.37
YBR072C-A	YBR072C-A	chrII	8.12768	21.3864	14.2651	4.99906	16.7295	12.0829	21.0975	9.27611
YBR072W	HSP26	chrII	1279.53	439.393	22879.4	26019.1	613.415	240.652	29109.7	35291.9
YBR073W	RDH54	chrII	6374.42	7842	5122.05	4512.15	5492.85	7267.88	5510.27	4304.11
YBR074W	PFF1	chrII	4193.88	4795.41	3177.55	3142.41	4706.56	4966.08	3823.44	3583.36
YBR076W	ECM8	chrII	212.481	126.374	111.446	120.977	210.792	117.808	110.282	161.404
YBR077C	SLM4	chrII	1844.98	2153.22	2736.22	2615.51	2259.6	2205.13	2174.96	2652.04
YBR078W	ECM33	chrII	72294.6	69140.3	38295.5	31065.1	64700.8	63498.8	41879.4	25397.1
YBR079C	RPG1	chrII	31713.1	33839.1	19604.7	20026.2	24250	25281.5	17014.1	18101.4
YBR080C	SEC18	chrII	6929.43	6632.7	7416.06	7679.55	6470.97	6392.87	8175.27	7821.61
YBR081C	SPT7	chrII	3175.6	3755.26	3774	3528.33	3061.5	3307.7	3344.91	3649.22
YBR082C	UBC4	chrII	16710.5	15829.8	13274.5	13387.5	17511.3	16742.9	14773	15347.3
YBR083W	TEC1	chrII	1671.98	2746.21	3979.06	4227.2	2924.32	4269.3	3938.51	3871.85
YBR084C-A	RPL19A	chrII	66291.7	68058.3	28265.4	24364.4	61469.7	67056.2	26316.2	26768.1
YBR084W	MIS1	chrII	15246.4	18406.9	8885.36	8266.44	16504.2	17610.9	9330.83	8285.42
YBR085C-A	YBR085C-A	chrII	7383.42	2689.83	7378.61	9394.23	6605.92	2377.31	5695.36	6142.64
YBR085W	AAC3	chrII	370.39	329.545	112.337	84.984	424.929	422.902	110.282	114.096
YBR086C	IST2	chrII	12577	11703.2	8277.31	7717.54	12739	11554.3	8187.73	6529.45
YBR087W	RFC5	chrII	3901.29	4089.66	2277.95	2102.6	3823.25	3558.42	2194.14	2054.66
YBR088C	POL30	chrII	833.668	1315.26	633.904	480.909	632.375	1198.22	567.713	343.216
YBR089C-A	NHP6B	chrII	1635.99	1879.09	2095.18	1779.66	1245.79	1410.68	1479.7	1483.25
YBR090C	YBR090C	chrII	384.323	516.19	444	328.938	524.191	444.047	264.677	331.157
YBR091C	TIM12	chrII	1288.82	1786.74	1784.03	1859.65	1254.71	1756.05	1285.99	1529.63
YBR092C	PHO3	chrII	16724.4	4434.76	3764.2	2941.44	7785.91	2504.19	3714.11	3173.36
YBR093C	PHO5	chrII	4974.14	1425.11	1141.21	943.822	2228.37	705.844	1137.34	996.254
YBR094W	PBY1	chrII	3577.34	3693.04	3502.97	3535.33	3160.76	3345.96	3342.99	3611.19
YBR095C	RXT2	chrII	1546.58	1813.96	2261.01	2123.6	1758.83	1978.58	1769.31	2150.2
YBR096W	YBR096W	chrII	2716.97	3189.49	2694.32	2078.61	2983.43	3631.92	2458.81	1937.78
YBR097W	VPS15	chrII	2023.79	1562.18	1738.56	1788.66	1832.44	1695.64	2235.37	2113.1
YBR098W	MMS4	chrII	667.631	807.822	891.567	913.827	740.559	741.086	840.063	906.276
YBR101C	FES1	chrII	6768.04	4969.42	6915	7992.49	8566.62	4869.42	7820.44	9378.14
YBR102C	EXO84	chrII	2893.45	3021.31	2878.87	2864.46	2923.2	2876.74	2764.73	2813.44
YBR103W	SIF2	chrII	2134.1	2235.85	2425.06	2568.52	2373.36	2477	2548.96	2577.83
YBR104W	YMC2	chrII	2424.37	3049.51	1638.7	1627.69	2477.08	2969.38	979.114	1197.55
YBR105C	VID24	chrII	7347.42	5635.32	14768.8	12489.6	7134.57	4236.07	19195.8	11225.9
YBR106W	SND3	chrII	28626.9	30234.5	21027.6	19535.3	25598.4	27374.9	24061.7	21869.4
YBR107C	IML3	chrII	1182	975.997	697.206	730.862	971.426	954.551	946.509	960.077
YBR108W	AIM3	chrII	2677.49	1704.11	2491.04	2599.51	2513.89	1558.7	2989.13	2705.84
YBR109C	CMD1	chrII	10040	9652.07	10858.4	11518.8	10273	10718.6	13171.5	13004.2
YBR110W	ALG1	chrII	3316.09	3387.8	4353.52	4224.2	3403.89	3553.39	5324.23	4972.92
YBR111C	YSA1	chrII	4985.75	3682.35	5045.38	5520.96	4733.33	3920.91	4955.03	6104.61
YBR111W-A	SUS1	chrII	1325.97	1082.93	1102.87	1162.78	1282.59	1141.84	1039.53	1171.57
YBR112C	CYC8	chrII	6394.16	5707.25	7142.34	6628.75	6372.82	5513.84	7795.51	5344.89
YBR114W	RAD16	chrII	2150.35	1683.69	2556.12	2248.58	2297.52	1404.64	2940.22	2229.98
YBR115C	LYS2	chrII	4688.51	5024.83	14891.8	13456.5	3229.91	3932.99	10855.6	9127.69
YBR117C	TKL2	chrII	346.007	415.09	3234.61	6388.79	408.2	511.51	5839.2	7491.38
YBR118W	TEF2	chrII	109598	89864.7	60702.4	54303.7	103921	88867.9	85043.9	67163.7
YBR119W	MUD1	chrII	1865.88	1504.82	1857.13	1870.65	1854.74	1470.09	1629.3	1752.26
YBR120C	CBP6	chrII	1320.17	1573.84	4020.97	4440.16	863.242	898.164	1237.08	1896.96
YBR121C	GRS1	chrII	31785	31871.6	21953.1	21045	27986.2	28310.3	20338.9	19390.8
YBR122C	MRPL36	chrII	3937.28	4343.38	9432.78	9798.15	2891.97	3109.34	4564.72	5701.1
YBR123C	TFC1	chrII	2056.3	2084.2	1714.48	1655.69	2140.26	2083.3	1582.31	1826.47
YBR125C	PTC4	chrII	2795.92	2902.72	3745.47	3930.26	2372.24	2632.06	3553.96	3752.19
YBR126C	TPS1	chrII	29400.1	6347.87	10346.6	12630.6	24686	5583.32	12004.5	11601.6
YBR126W-A	MEO1	chrII	23.2219	19.4422	5.3494	17.9966	17.8448	11.076	4.79488	7.42089
YBR127C	VMA2	chrII	26803.9	25386.6	17078	17657.7	27117.4	25845.4	18723	19375.9
YBR128C	ATG14	chrII	434.25	252.748	357.518	375.929	422.699	260.79	310.708	388.669
YBR129C	OPY1	chrII	2058.63	1839.23	2370.68	2179.59	2059.96	2006.77	1892.06	1974.88
YBR130C	SHE3	chrII	4791.85	5111.35	3173.98	2584.51	4514.73	4683.14	2369.63	2077.85
YBR131W	CCZ1	chrII	883.595	1220.97	1089.5	996.812	1077.38	1244.54	1160.36	874.737
YBR132C	AGP2	chrII	1949.48	729.082	6292.68	6700.73	1415.32	719.941	3970.16	3266.12
YBR133C	HSL7	chrII	3861.81	4751.67	3278.29	2952.44	3949.28	4363.95	3528.07	3073.17
YBR135W	CKS1	chrII	1789.25	2275.71	1648.51	1569.7	2095.65	2420.61	1860.41	1589
YBR136W	MEC1	chrII	1325.97	1429	1471.98	1478.72	1519.04	1530.5	1795.2	1858
YBR137W	YBR137W	chrII	2108.55	1771.18	2682.73	2524.52	2035.42	1920.18	2311.13	2241.11
YBR138C	YBR138C	chrII	776.774	762.133	1041.35	888.832	790.748	898.164	631.965	837.633
YBR139W	ATG42	chrII	3391.57	1098.48	3182	3215.39	3206.49	1031.08	3597.12	3250.35
YBR140C	IRA1	chrII	4521.31	4321.02	4814.46	5121.03	4396.51	4157.53	6262.11	5817.97
YBR141C	BMT2	chrII	961.389	1453.3	1103.76	1029.81	1023.85	1512.38	1037.61	1100.15
YBR142W	MAK5	chrII	8603.73	11251.2	5901.28	5827.9	7694.45	9797.24	5549.59	5317.06
YBR143C	SUP45	chrII	27696.8	29319.8	15293.9	15145.1	23642.1	25417.4	11021.5	13058
YBR144C	YBR144C	chrII	13.9332	44.717	37.4458	35.9932	20.0754	15.1037	12.4667	30.6112
YBR145W	ADH5	chrII	3170.96	1211.25	2579.3	3035.43	1841.36	1046.18	1995.63	2052.8
YBR146W	MRPS9	chrII	6144.53	6692	15634.5	16984.8	3176.37	3511.1	5854.55	6431.13
YBR147W	RTC2	chrII	356.457	102.071	1252.65	1250.76	244.251	119.822	871.709	756.003
YBR148W	YSW1	chrII	278.663	338.294	293.326	187.965	387.009	490.365	189.877	300.546
YBR149W	ARA1	chrII	8679.2	5452.56	19723.2	21759.9	8302.29	5738.38	25455	24467.6
YBR150C	TBS1	chrII	1526.84	1325.96	2368.89	2632.5	1680.76	1449.95	2618.96	2693.78
YBR151W	APD1	chrII	7530.88	5177.45	5319.98	5753.91	6962.82	5690.05	4866.8	5653.79
YBR152W	SPP381	chrII	769.808	1016.83	863.929	944.822	847.628	864.936	811.293	1049.13
YBR153W	RIB7	chrII	1743.97	2064.76	2702.34	2779.48	1786.71	1934.27	2014.81	2421.99
YBR154C	RPB5	chrII	8477.17	10654.3	5091.74	4426.16	7415.63	9168.92	3659.45	3995.22
YBR155W	CNS1	chrII	5125.08	6709.5	4431.09	4058.23	4754.52	6406.97	2912.41	3772.59
YBR156C	SLI15	chrII	1409.57	1698.27	1201.83	998.811	1594.88	1825.53	1183.38	1005.53
YBR157C	ICS2	chrII	1714.94	839.902	3207.86	2287.57	992.617	624.284	3563.55	2563.92
YBR158W	AMN1	chrII	12727.9	15763.7	12536.3	10519	13312.2	17515.2	14874.7	12257.4
YBR159W	IFA38	chrII	7995.32	7327.76	5171.09	4819.09	8228.68	7935.46	5293.54	4874.59
YBR160W	CDC28	chrII	3588.95	3864.13	3346.94	3265.38	3460.78	3790.01	3337.23	3103.79
YBR161W	CSH1	chrII	1810.15	1259.85	761.398	716.865	1568.11	1263.67	637.719	629.848
YBR162C	TOS1	chrII	41203.9	39280	26327.1	21700.9	39013.2	38982.5	27488.1	18626.4
YBR162W-A	YSY6	chrII	3882.71	4754.58	4546.99	3842.27	4397.63	5261.11	2587.32	2910.84
YBR163W	EXO5	chrII	2189.83	2379.72	2134.41	2010.62	2285.25	2511.23	2007.14	2139.07
YBR164C	ARL1	chrII	4688.51	4794.44	3675.93	3886.27	5120.34	5466.51	3326.69	3754.04
YBR165W	UBS1	chrII	1243.54	1257.91	1476.44	1522.71	1357.32	1389.54	1534.36	1745.76
YBR166C	TYR1	chrII	4286.77	4747.78	4449.81	4724.11	4319.56	4572.38	3776.45	4148.28
YBR167C	POP7	chrII	1075.18	1122.79	998.555	1067.8	936.852	942.468	777.729	961.932
YBR168W	PEX32	chrII	990.416	936.141	1249.98	1279.76	1139.84	1184.13	1397.23	1521.28
YBR169C	SSE2	chrII	5907.66	830.181	4742.25	5558.95	5406.97	830.701	5287.79	5147.31
YBR170C	NPL4	chrII	3644.68	4413.37	5871.86	6799.72	4030.69	4805.98	6960.24	7086.02
YBR171W	SEC66	chrII	5157.59	5377.71	3227.47	3091.42	4824.79	5664.88	2824.18	3147.38
YBR172C	SMY2	chrII	6419.71	8295.01	8920.13	8542.39	6117.42	7364.54	8481.18	8240.89
YBR173C	UMP1	chrII	6139.88	6195.25	8392.32	8891.32	7722.34	7574.98	9996.36	9781.66
YBR175W	SWD3	chrII	1201.74	1446.5	978.941	864.837	1492.27	1571.79	1251.46	1122.41
YBR176W	ECM31	chrII	1209.86	1326.93	1605.71	1828.65	1101.92	1354.29	1240.91	1526.85
YBR177C	EHT1	chrII	6758.75	5428.26	5402.9	7070.67	8157.3	5742.41	5871.81	6584.18
YBR179C	FZO1	chrII	3458.91	3712.48	7576.54	8626.37	2661.11	2949.24	5891.95	5609.26
YBR180W	DTR1	chrII	257.764	255.665	160.482	151.971	238.674	272.873	196.59	166.97
YBR181C	RPS6B	chrII	52238.9	50974.5	17871.5	15087.2	48823.4	48341.8	18280.9	15997.6
YBR182C	SMP1	chrII	1418.86	753.384	1136.75	1190.78	1311.59	806.535	1323.39	1101.07
YBR182C-A	YBR182C-A	chrII	52.2494	61.2429	45.4699	65.9875	46.8426	69.4768	45.0718	68.6432
YBR183W	YPC1	chrII	3653.97	1083.9	1019.06	1150.78	3954.85	1256.62	1415.45	1490.67
YBR184W	YBR184W	chrII	277.502	256.637	251.422	189.964	514.153	480.296	228.236	139.142
YBR185C	MBA1	chrII	2634.53	2736.49	7059.43	7281.63	1887.09	1741.95	3924.13	3656.64
YBR186W	PCH2	chrII	621.187	647.425	437.759	398.925	712.677	637.374	540.862	481.43
YBR187W	GDT1	chrII	8804.6	8677.04	4121.72	3542.33	9480.05	10021.8	5173.67	4184.45
YBR188C	NTC20	chrII	817.413	906.978	1295.45	1169.78	859.896	915.281	983.909	1243.93
YBR189W	RPS9B	chrII	96448.9	102405	34221	27616.8	92808.6	103709	33133.6	29631.6
YBR191W	RPL21A	chrII	53244.4	54863.9	17910.7	14749.2	51781.1	55251.2	16848.2	15321.3
YBR192W	RIM2	chrII	3082.71	4120.77	4307.16	4391.17	2214.99	2530.37	2592.11	2852.4
YBR193C	MED8	chrII	1496.65	1403.73	1556.68	1668.68	1343.94	1510.37	1549.7	1808.84
YBR194W	AIM4	chrII	590.999	537.576	680.266	772.854	449.466	507.483	398.934	609.44
YBR195C	MSI1	chrII	2000.57	2416.66	1685.95	1377.74	1858.09	2657.24	1728.07	1250.42
YBR196C	PGI1	chrII	84193.5	59233.5	32494.9	30209.3	79114.9	61950.1	53031.3	44328.7
YBR196C-A	YBR196C-A	chrII	154.426	82.6293	60.6266	58.9889	131.605	108.746	48.9077	64.0051
YBR196C-B	YBR196C-B	chrII	224.092	259.553	111.446	116.978	295.554	248.707	148.641	190.16
YBR197C	YBR197C	chrII	1281.85	1305.54	1266.92	1323.75	1185.56	1350.27	1674.37	1574.16
YBR198C	TAF5	chrII	4939.31	5884.18	4683.4	4679.12	4582.77	5476.58	4780.49	4791.11
YBR199W	KTR4	chrII	7792.12	5853.07	6728.66	6702.73	8243.18	6615.4	6861.47	7006.24
YBR200W	BEM1	chrII	3302.16	3804.83	4727.09	5390.98	3292.36	3403.36	4254.97	4341.22
YBR201C-A	MIN7	chrII	327.429	174.98	300.458	282.947	303.362	207.423	289.611	291.27
YBR201W	DER1	chrII	1079.82	819.488	1055.62	897.83	1230.18	860.908	1123.92	1071.39
YBR202W	MCM7	chrII	3764.28	4625.29	4031.67	3641.31	3212.06	3599.7	4423.75	3619.54
YBR203W	COS111	chrII	1777.64	1194.72	2918.99	2929.45	1174.41	729.003	2801.17	2178.96
YBR204C	LDH1	chrII	1536.13	1185.97	1912.41	2150.59	1358.44	1179.09	1450.93	1848.73
YBR205W	KTR3	chrII	3770.08	4428.93	3377.26	3456.35	4028.46	4294.47	3128.18	3362.59
YBR207W	FTH1	chrII	4153.25	5051.08	7542.66	7583.57	3930.32	4184.72	6161.42	5572.16
YBR208C	DUR12	chrII	22375.5	5890.98	3099.09	2879.46	13896.6	6171.35	2587.32	2297.69
YBR209W	YBR209W	chrII	37.1551	66.1034	175.639	171.968	37.9202	58.4008	129.462	163.259
YBR210W	ERV15	chrII	973	1037.24	835.398	818.845	1060.65	1449.95	762.386	970.281
YBR211C	AME1	chrII	1576.77	1499.96	1219.66	1220.77	1658.45	1217.35	1091.31	1338.54
YBR212W	NGR1	chrII	7591.25	6687.14	7554.25	8855.33	6367.25	5488.67	8344.05	7480.25
YBR213W	MET8	chrII	320.463	482.166	526.025	569.892	291.093	308.114	490.036	429.484
YBR214W	SDS24	chrII	5629	1359.98	3716.94	4217.2	4380.9	1365.37	3466.7	3459.06
YBR215W	HPC2	chrII	2820.31	3014.51	2649.74	2726.49	2836.21	2900.91	2711.98	2972.99
YBR216C	YBP1	chrII	2754.12	2534.29	2208.41	2337.56	2839.55	2711.61	3060.09	2836.63
YBR217W	ATG12	chrII	859.212	832.125	813.109	825.844	1069.57	792.438	805.539	848.764
YBR218C	PYC2	chrII	11464.7	9063.94	12792.2	12059.7	8988.2	7450.13	13052.6	10875.3
YBR219C	YBR219C	chrII	119.593	170.119	125.711	108.979	158.373	186.278	164.944	173.463
YBR220C	YBR220C	chrII	2441.79	2721.9	2430.41	2684.49	2651.07	2689.46	3018.85	3108.42
YBR221C	PDB1	chrII	15643.5	14960.8	23780.8	26500	15789.3	15939.4	30684.3	28588
YBR222C	PCS60	chrII	4810.43	4222.84	15007.8	17168.8	4825.9	4145.45	17385.3	16430.8
YBR223C	TDP1	chrII	733.814	522.022	945.061	1088.79	542.036	441.027	924.452	958.222
YBR225W	YBR225W	chrII	1759.06	1173.34	1552.22	1808.66	1671.83	1237.49	1893.98	1877.48
YBR227C	MCX1	chrII	3919.86	4485.31	2738.89	2896.45	3323.59	3476.86	2472.24	2606.59
YBR228W	SLX1	chrII	995.06	1000.3	1021.74	970.817	1065.11	1107.6	1026.1	1017.59
YBR229C	ROT2	chrII	3796.79	4039.11	3457.5	3571.33	3636.99	3842.37	4281.83	3925.65
YBR230C	OM14	chrII	2285.04	1075.15	23605.1	26024.1	2180.41	1141.84	28942.8	26097.4
YBR230W-A	COQ21	chrII	323.946	501.608	966.459	847.84	392.586	465.192	1070.22	1354.31
YBR231C	SWC5	chrII	1372.42	1796.46	2051.5	2171.59	1359.55	1811.43	1941.93	2277.28
YBR233W	PBP2	chrII	1103.04	1476.63	1263.35	1296.76	1164.37	1295.89	1732.87	1200.33
YBR233W-A	DAD3	chrII	829.024	1097.51	926.338	887.832	724.945	1131.77	606.072	734.668
YBR234C	ARC40	chrII	10251.3	9542.22	7495.41	7621.56	10073.4	10139.6	8816.82	8651.83
YBR235W	VHC1	chrII	2813.34	2800.65	2743.35	2794.47	2972.27	2856.6	3451.35	3285.6
YBR236C	ABD1	chrII	3722.48	3602.64	3913.09	4155.22	3420.62	3601.72	3306.55	4274.43
YBR237W	PRP5	chrII	2366.32	2621.78	2237.83	2692.49	2733.6	2848.55	2625.67	3073.17
YBR238C	YBR238C	chrII	6864.41	6638.53	1865.16	1466.72	5016.62	5119.13	2513.47	1512.01
YBR239C	ERT1	chrII	1197.09	1515.52	945.953	928.825	1243.56	1529.5	1014.6	906.276
YBR240C	THI2	chrII	380.84	380.095	382.482	287.946	486.271	353.425	467.98	392.379
YBR241C	VVS1	chrII	1055.44	781.576	3038.46	3389.36	956.927	729.003	4347.04	3746.62
YBR242W	YBR242W	chrII	4039.46	5563.38	2083.59	2104.6	5081.31	6284.13	2144.27	2418.28
YBR243C	ALG7	chrII	3934.96	3862.19	3162.39	2631.5	4230.33	4378.05	3364.09	2691
YBR244W	GPX2	chrII	1076.34	1424.14	602.699	582.89	1201.18	1607.03	447.842	512.041
YBR245C	ISW1	chrII	5688.22	6953.49	4538.08	4208.21	6050.5	6485.51	4880.23	4547.15
YBR246W	RRT2	chrII	3426.4	3668.74	2647.06	2724.49	3623.61	3949.1	3132.01	3165.94
YBR247C	ENP1	chrII	7602.87	11369.8	5083.72	4719.11	6697.38	9549.54	3903.99	4625.07
YBR248C	HIS7	chrII	7788.64	9794	7363.45	7406.6	7150.19	8189.2	6925.72	7743.69
YBR249C	ARO4	chrII	26946.7	22812.5	26587.4	24944.3	18079	15846.8	21468.6	19356.5
YBR250W	SPO23	chrII	183.453	150.677	152.458	163.969	158.373	147.009	137.133	166.97
YBR251W	MRPS5	chrII	2323.36	2605.25	5752.39	6469.78	1698.6	1918.16	2865.42	3692.82
YBR252W	DUT1	chrII	4445.84	4875.13	2521.35	2235.58	4145.57	4670.05	1887.26	2045.38
YBR253W	SRB6	chrII	1106.53	963.36	1217.88	1108.79	1423.12	1398.6	997.334	1484.18
YBR254C	TRS20	chrII	1245.86	1332.76	931.688	829.843	1300.44	1446.93	621.416	874.737
YBR255C-A	RCF3	chrII	1529.17	1583.57	3582.32	3785.29	1680.76	1535.54	4226.2	4472.01
YBR255W	MTC4	chrII	2012.18	1379.42	1890.12	1990.62	1923.89	1471.1	1744.38	1991.58
YBR256C	RIB5	chrII	3229.01	3132.13	6761.65	7043.67	2626.53	3075.1	3365.04	4680.72
YBR257W	POP4	chrII	1182	1752.71	1281.18	1256.76	1158.8	1682.55	1188.17	1512.01
YBR258C	SHG1	chrII	326.268	428.7	435.085	400.924	368.049	378.598	235.908	373.827
YBR259W	YBR259W	chrII	1392.16	1559.26	1609.28	1491.72	1422.01	1719.8	1741.5	1827.39
YBR260C	RGD1	chrII	2595.05	2549.84	3128.51	3135.41	2550.69	2376.31	2877.89	2894.15
YBR261C	TAE1	chrII	3535.54	3775.67	2468.75	2481.53	3543.31	3537.28	1878.63	2349.64
YBR262C	MIC12	chrII	1692.88	2101.7	5615.09	5856.89	1604.92	1606.02	2284.28	3337.54
YBR263W	SHM1	chrII	14074.8	13191.5	11573.4	11993.7	14672.9	13920.5	13178.2	13024.6
YBR264C	YPT10	chrII	1003.19	1189.86	1149.23	980.815	1182.22	1536.54	823.76	1081.59
YBR265W	TSC10	chrII	4238.01	5026.78	3236.39	3258.38	4115.46	5058.72	3167.5	3126.98
YBR267W	REI1	chrII	2927.13	6040.68	3720.51	3678.31	2471.5	4399.19	3238.46	3285.6
YBR268W	MRPL37	chrII	2301.3	2764.68	4560.37	4636.12	1826.86	2193.05	1868.08	2567.63
YBR269C	SDH8	chrII	1669.66	1294.85	5616.87	6149.84	1571.46	1287.84	6003.19	6159.34
YBR270C	BIT2	chrII	740.78	819.488	835.398	863.837	903.393	938.44	1249.55	1181.78
YBR271W	EFM2	chrII	3047.88	4373.52	1643.16	1589.7	2945.51	4103.16	1621.63	1393.27
YBR272C	HSM3	chrII	2505.65	2154.19	2392.97	2589.51	2628.76	2261.52	2448.26	2429.41
YBR273C	UBX7	chrII	4075.45	3575.42	4037.02	4642.12	4193.53	3608.77	4043.04	4842.13
YBR274W	CHK1	chrII	2386.06	2135.72	2156.7	2218.58	2481.54	2292.73	1997.55	2404.37
YBR275C	RIF1	chrII	3312.61	4100.36	3223.91	3078.42	3156.3	4021.6	3269.15	2954.44
YBR276C	PPS1	chrII	5712.6	5609.07	4800.2	4740.11	4615.11	5109.06	4469.78	3775.38
YBR278W	DPB3	chrII	548.038	586.182	679.374	580.89	524.191	585.015	579.221	598.309
YBR279W	PAF1	chrII	4214.78	5195.92	4957.11	4702.11	3976.04	4665.01	3887.69	4325.45
YBR280C	SAF1	chrII	1497.82	746.58	2234.27	2611.51	1316.05	744.107	1621.63	1959.11
YBR281C	DUG2	chrII	4363.4	4310.33	2881.55	2965.44	3845.55	4062.88	3265.31	2993.4
YBR282W	MRPL27	chrII	1766.03	2287.37	4186.8	4113.22	1310.48	1470.09	1339.69	1901.6
YBR283C	SSH1	chrII	17572	17463	10829	10944.9	18443.7	18254.3	15037.7	12724
YBR284W	YBR284W	chrII	855.729	537.576	1340.92	1824.66	781.825	422.902	1034.73	1121.48
YBR285W	YBR285W	chrII	202.031	102.071	529.591	481.909	199.639	51.3524	376.877	411.859
YBR286W	APE3	chrII	37984.1	30458.1	28933.1	34028.6	37892.3	32471.8	37624.4	39748.1
YBR287W	YBR287W	chrII	15817.6	7290.82	7405.36	7022.67	15235	7060.45	5520.82	3587.07
YBR288C	APM3	chrII	3728.28	3556.95	2132.63	2236.58	3372.67	4129.34	2009.05	2205.86
YBR289W	SNF5	chrII	2358.19	2612.06	2701.45	2771.48	2332.09	2482.03	2827.06	2741.09
YBR290W	BSD2	chrII	3104.77	2868.69	4044.15	3965.25	3219.87	2510.23	2664.03	2995.26
YBR291C	CTP1	chrII	1589.54	1887.84	2588.22	1811.66	1408.62	1827.54	2308.25	1919.23
YBR292C	YBR292C	chrII	143.976	168.175	278.169	251.952	88.1087	174.195	215.769	236.541
YBR293W	VBA2	chrII	1740.48	1572.87	1994.44	2074.61	1641.72	1573.8	2536.49	2610.3
YBR294W	SUL1	chrII	1025.25	888.508	8280.88	8209.45	1070.69	1030.07	2260.31	2426.63
YBR295W	PCA1	chrII	2062.11	1515.52	1784.03	1701.68	1965.16	1545.61	2400.32	2195.65
YBR296C	PHO89	chrII	27895.4	22729.8	90321.1	112027	14895.9	7697.83	104374	86775.2
YBR296C-A	TYC1	chrII	51.0883	71.9361	439.543	479.909	25.6519	25.1728	385.508	358.058
YBR297W	MAL33	chrII	2491.71	2157.11	8497.53	9045.29	2342.13	1898.03	9549.48	11293.7
YBR298C	MAL31	chrII	5739.3	1869.37	11287.2	12867.6	7542.77	1728.86	16633.4	17320.3
YBR298C-A	YBR298C-A	chrII	10.4499	13.6095	11.5904	21.9958	13.3836	11.076	38.359	26.9007
YBR299W	MAL32	chrII	960.228	331.489	21302.2	21986.8	969.195	269.852	30067.7	32779
YBR301W	PAU24	chrII	82.4379	23.3306	24.0723	48.9908	41.2661	45.311	32.6052	21.335
YBR302C	COS2	chrII	133.526	132.207	168.506	197.963	146.104	108.746	153.436	163.259
YCL001W	RER1	chrIII	4345.99	4414.35	3407.57	3295.38	4553.77	5166.46	3306.55	3090.8
YCL001W-A	YCL001W-A	chrIII	111.465	85.5456	117.687	100.981	107.069	66.4561	157.272	105.748
YCL001W-B	YCL001W-B	chrIII	113.788	104.016	124.819	182.965	165.064	92.6357	123.708	189.233
YCL002C	YCL002C	chrIII	2819.14	2699.55	1954.32	1913.64	2804.98	2977.43	2364.83	2227.19
YCL004W	PGS1	chrIII	1424.67	1427.06	1774.22	2083.61	1335.01	1689.6	1815.34	1690.11
YCL005W	LDB16	chrIII	1738.16	1500.94	1390.84	1481.72	1890.43	1936.29	1923.7	1906.24
YCL008C	STP22	chrIII	1799.7	1773.13	2026.53	2525.52	1980.77	1698.66	2473.2	2573.19
YCL009C	ILV6	chrIII	8621.15	8171.55	13711.4	15812	7101.11	7204.44	13308.7	13535.7
YCL010C	SGF29	chrIII	1942.52	1915.05	1595.01	1701.68	1938.39	1992.68	2114.54	2153.91
YCL011C	GBP2	chrIII	11139.6	12033.7	7370.59	7337.61	11947.1	13022.4	8616.39	8865.18
YCL012C	YCL012C	chrIII	1262.11	1062.52	1310.6	1295.76	1116.42	1176.07	1038.57	1237.43
YCL014W	BUD3	chrIII	2985.18	3379.05	2565.93	2482.53	2983.43	3466.79	2296.75	2140.93
YCL016C	DCC1	chrIII	1399.12	1323.04	1447.91	1588.7	1447.66	1536.54	1594.78	1848.73
YCL017C	NFS1	chrIII	6278.05	6669.64	9184.03	9740.16	5780.6	6289.16	8790.93	7957.97
YCL018W	LEU2	chrIII	5269.06	3502.51	8718.64	7707.54	4109.88	3046.91	10374.2	7645.37
YCL019W	YCL019W	chrIII	501.594	370.373	471.639	462.913	385.894	325.232	469.898	556.566
YCL021W-A	YCL021W-A	chrIII	269.375	323.712	185.446	143.973	289.978	347.384	172.616	184.595
YCL024W	KCC4	chrIII	1166.9	1558.29	1379.25	1247.76	829.783	1131.77	1257.22	796.818
YCL025C	AGP1	chrIII	8464.4	3074.78	11661.7	12579.6	6352.75	2539.43	10998.5	10814.1
YCL026C-A	FRM2	chrIII	147.459	174.98	63.3013	64.9877	180.679	220.513	105.487	60.2947
YCL026C-B	HBN1	chrIII	752.391	972.109	2882.44	3107.41	497.424	788.411	3008.31	3543.47
YCL027W	FUS1	chrIII	628.154	961.416	447.567	512.903	1863.67	3152.64	708.683	827.429
YCL028W	RNQ1	chrIII	6424.35	6309.96	8090.97	8651.37	6512.24	6526.79	9237.81	9446.79
YCL029C	BIK1	chrIII	2743.67	2862.86	2339.47	2228.58	2607.57	2761.95	1978.37	2259.66
YCL030C	HIS4	chrIII	18858.5	11168.6	17283.9	20377.2	10116.9	7498.46	10600.5	13289
YCL031C	RRP7	chrIII	5318.99	6831.98	4701.23	4196.21	5398.05	6872.16	4331.69	4329.16
YCL032W	STE50	chrIII	2222.34	1899.5	2675.59	2679.49	1964.04	1836.6	2543.2	2536.09
YCL033C	MXR2	chrIII	1170.39	840.874	3002.8	3129.41	1113.07	1021.01	3769.73	4194.66
YCL034W	LSB5	chrIII	4464.42	3927.32	5067.67	5306	4562.69	4786.85	5631.1	5750.26
YCL035C	GRX1	chrIII	5243.52	4195.62	9060.11	9403.22	4961.97	4330.72	7750.44	10336.4
YCL036W	GFD2	chrIII	2165.45	6273.99	4361.55	3746.29	2550.69	5784.7	4493.76	3594.49
YCL037C	SRO9	chrIII	285.63	417.035	174.747	179.966	254.288	319.191	181.246	181.812
YCL038C	ATG22	chrIII	2471.98	1454.27	2797.74	3143.41	2491.58	1609.04	4323.06	4053.66
YCL039W	GID7	chrIII	2600.86	2158.08	3469.98	3624.32	2445.85	1992.68	3757.27	3550.89
YCL040W	GLK1	chrIII	22834.1	1784.79	39237	53653.9	19218.8	1610.05	80025.5	81210.5
YCL042W	YCL042W	chrIII	18.5776	13.6095	12.4819	9.99811	13.3836	13.0898	12.4667	4.63805
YCL043C	PDI1	chrIII	38150.2	36663.1	24577.8	25708.1	41261.6	37599	33246.7	28728.1
YCL044C	MGR1	chrIII	1963.42	2313.62	2638.15	2945.44	1781.13	2105.45	3552.05	2862.61
YCL045C	EMC1	chrIII	8031.31	8403.88	6257.91	6357.8	8607.88	9087.36	7742.77	6889.36
YCL047C	POF1	chrIII	1055.44	1303.6	1793.83	1699.68	1076.26	1194.2	1038.57	1039.85
YCL048W	SPS22	chrIII	123.076	89.434	130.169	61.9883	120.452	88.6081	68.0873	82.5574
YCL048W-A	YCL048W-A	chrIII	32.5107	31.1075	83.8073	122.977	66.918	20.1382	187	165.115
YCL049C	YCL049C	chrIII	2635.69	1716.74	4453.38	4593.13	2450.31	1591.92	4451.56	4257.73
YCL050C	APA1	chrIII	11299.8	9946.62	7309.07	7656.55	10590.9	9715.68	9788.26	8626.78
YCL051W	LRE1	chrIII	3882.71	2304.87	1866.94	1908.64	3676.03	1881.91	1838.36	1699.38
YCL052C	PBN1	chrIII	4239.17	2848.28	3749.04	3736.29	3417.28	2114.51	2885.56	2393.24
YCL054W	SPB1	chrIII	9302.71	16642.5	8190.83	7392.6	7106.69	11569.4	5822.9	5884.76
YCL054W-A	RDT1	chrIII	505.077	1042.1	526.916	423.92	6.6918	19.1313	6.71283	0
YCL055W	KAR4	chrIII	1973.87	2342.78	2029.21	1959.63	2857.4	4080	1752.05	1835.74
YCL056C	PEX34	chrIII	784.902	693.114	1003.01	923.826	595.57	909.24	685.667	805.166
YCL057C-A	MIC10	chrIII	4488.8	4220.9	13768.5	13283.5	3805.4	3772.89	13557	13809.3
YCL057W	PRD1	chrIII	9955.25	9561.66	13855.8	15006.2	10452.6	10309.8	16513.6	15757.3
YCL059C	KRR1	chrIII	8754.67	9519.86	4009.38	3456.35	9679.69	10148.6	3285.45	3692.82
YCL061C	MRC1	chrIII	2271.11	2927.02	2126.39	1741.67	2013.12	2895.87	2271.81	1913.66
YCL063W	VAC17	chrIII	1829.89	2699.55	1751.93	1697.68	1516.81	2104.44	1805.75	1341.33
YCL064C	CHA1	chrIII	1698.69	3193.38	10206.7	13136.5	1111.95	2089.34	11677.4	14661.8
YCR001W	YCR001W	chrIII	171.842	163.314	94.5061	92.9824	198.523	176.209	120.831	118.734
YCR002C	CDC10	chrIII	6286.18	5865.7	5859.38	6128.84	7013	6718.1	5869.89	5971.96
YCR003W	MRPL32	chrIII	1774.16	2057.95	4655.76	4524.15	1098.57	1392.56	1660.95	1991.58
YCR004C	YCP4	chrIII	6220	6824.2	18187.1	19167.4	6772.1	6813.76	19192.9	19752.5
YCR005C	CIT2	chrIII	21926.2	3485.01	13714.1	14882.2	15304.1	2696.51	7667.97	7228.87
YCR006C	YCR006C	chrIII	311.174	232.334	460.049	465.912	409.315	239.645	498.667	503.693
YCR007C	YCR007C	chrIII	674.598	340.238	967.35	1252.76	649.104	401.757	699.093	930.394
YCR008W	SAT4	chrIII	6986.32	6095.12	6313.19	6111.85	6804.44	5693.07	5452.73	5098.15
YCR009C	RVS161	chrIII	9065.85	5790.85	5958.34	5814.9	9159.96	6823.83	5443.14	5625.96
YCR010C	ADY2	chrIII	166.037	112.765	3608.17	4429.16	119.337	163.119	7701.53	6300.33
YCR011C	ADP1	chrIII	5820.58	3921.49	4784.15	4945.07	5472.78	4147.46	6802.97	6087.91
YCR012W	PGK1	chrIII	95428.3	67930	51130.5	51579.3	88660.8	69354	98615.3	89290
YCR014C	POL4	chrIII	1235.41	1145.14	1475.54	1456.72	1200.06	1194.2	1498.88	1569.52
YCR015C	CTO1	chrIII	921.911	877.814	1124.27	1136.79	999.309	1002.88	1073.09	1296.8
YCR016W	YCR016W	chrIII	4560.79	6590.9	2903.83	2756.48	4796.9	6226.73	2294.83	2519.39
YCR017C	CWH43	chrIII	8840.6	7695.21	8384.3	8412.41	8975.93	7978.76	10118.2	8981.13
YCR018C	SRD1	chrIII	1263.27	1184.03	1040.46	1150.78	1285.94	1036.11	1086.52	1302.37
YCR019W	MAK32	chrIII	1505.94	1523.29	1661.88	1757.67	1418.66	1371.41	1424.08	1625.17
YCR020C	PET18	chrIII	394.773	363.569	370	333.937	452.812	476.268	430.58	409.076
YCR020C-A	MAK31	chrIII	757.035	715.472	816.676	814.846	828.668	870.977	607.99	810.732
YCR020W-B	HTL1	chrIII	672.275	1073.21	555.446	526.901	944.659	1201.24	375.918	555.639
YCR021C	HSP30	chrIII	50850.3	1207.36	867.495	805.848	45505.3	1446.93	829.514	793.107
YCR022C	YCR022C	chrIII	88.2434	70.9639	49.9278	74.9858	72.4945	112.774	36.4411	52.8738
YCR023C	YCR023C	chrIII	4320.44	3018.4	3466.41	3554.33	4007.27	3160.69	3149.28	3422.88
YCR024C	SLM5	chrIII	1870.53	1891.72	4547.88	4895.08	1132.03	1073.37	1963.98	1969.32
YCR024C-A	PMP1	chrIII	17116.9	16771.8	14372.1	12391.7	16022.4	16806.3	11416.6	12800.1
YCR024C-B	YCR024C-B	chrIII	20941.6	18976.5	15818.2	13048.5	19302.5	18345.9	12973	15800
YCR025C	YCR025C	chrIII	119.593	173.035	108.771	103.98	138.297	149.023	114.118	89.9782
YCR026C	NPP1	chrIII	3705.06	3722.2	4562.15	4370.17	3710.6	3748.73	4696.1	4664.95
YCR027C	RHB1	chrIII	1648.76	1733.27	1599.47	1546.71	1482.23	1613.07	1323.39	1400.69
YCR028C	FEN2	chrIII	2654.27	3021.31	2983.18	3351.37	2933.24	3156.66	4252.1	3841.24
YCR028C-A	RIM1	chrIII	7119.85	7270.4	9822.4	9753.16	6636.03	7042.33	8149.37	8777.98
YCR030C	SYP1	chrIII	4798.82	3812.61	4921.45	4817.09	4071.96	2893.86	4555.13	3575.01
YCR031C	RPS14A	chrIII	84367.7	79905.4	32135.6	27129.9	82469.7	84455.6	28430.7	29665.9
YCR032W	BPH1	chrIII	2203.76	2184.33	2353.74	2289.57	1933.93	2254.47	2735.96	2808.81
YCR033W	SNT1	chrIII	4822.04	4711.81	3705.35	3677.31	4775.71	4676.09	3997.97	4262.37
YCR034W	ELO2	chrIII	14146.8	15715.1	6648.42	5383.98	12200.3	14219.6	6836.54	5070.32
YCR035C	RRP43	chrIII	4645.55	5532.27	3984.41	3634.31	4522.54	5154.37	3381.35	3473.9
YCR036W	RBK1	chrIII	2886.49	2540.12	3667.91	3903.26	3342.55	3087.19	4059.34	3942.35
YCR037C	PHO87	chrIII	3836.27	4272.42	6945.31	7088.66	4502.47	4524.05	7673.72	7923.65
YCR038C	BUD5	chrIII	741.941	579.377	767.639	727.863	654.681	551.787	762.386	743.944
YCR042C	TAF2	chrIII	3765.44	4102.3	3764.2	4060.23	4074.19	4237.08	4114.96	4257.73
YCR043C	YCR043C	chrIII	1939.03	2399.16	1045.81	980.815	2270.75	3223.12	802.662	931.321
YCR044C	PER1	chrIII	3422.92	3290.59	2216.44	2032.62	3649.26	3290.58	2431.96	2038.89
YCR045C	RRT12	chrIII	861.534	792.269	580.41	501.905	921.238	966.634	780.606	629.848
YCR046C	IMG1	chrIII	3718.99	3610.41	8554.59	9265.25	2628.76	2792.16	5635.9	5642.66
YCR047C	BUD23	chrIII	2185.19	3988.56	2474.99	2530.52	2279.67	3408.39	2526.9	2563.92
YCR048W	ARE1	chrIII	1577.93	1406.64	838.965	886.833	1403.05	1543.59	1299.41	1080.67
YCR051W	YCR051W	chrIII	6625.22	7634.94	4975.84	4916.07	6621.53	7496.45	4597.33	4633.42
YCR052W	RSC6	chrIII	3808.4	3978.84	3389.74	3888.27	3600.19	3689.32	3621.09	3756.82
YCR053W	THR4	chrIII	12048.7	11770.3	12543.5	13366.5	10464.9	11154.6	12881	12604.4
YCR054C	CTR86	chrIII	1955.29	2406.94	1785.81	1848.65	2252.91	2683.42	2154.82	1943.34
YCR057C	PWP2	chrIII	10149.2	16802.9	7276.08	6717.73	10759.3	15374.5	8202.12	7522
YCR059C	YIH1	chrIII	3046.72	3169.07	2705.91	2833.47	3117.26	3411.41	3365.04	3623.25
YCR060W	TAH1	chrIII	1433.96	1466.91	1639.59	1383.74	1448.77	1453.98	1196.8	1396.98
YCR061W	TVS1	chrIII	1795.06	1577.73	1886.56	1985.63	2264.06	1692.62	3175.17	2314.39
YCR063W	BUD31	chrIII	185.776	313.991	249.639	219.958	283.286	292.004	258.923	209.64
YCR065W	HCM1	chrIII	2376.77	3747.48	2503.52	2194.59	2513.89	4372	4019.07	2748.51
YCR066W	RAD18	chrIII	1488.53	1393.03	1238.39	1175.78	1322.75	1257.63	1097.07	1218.88
YCR067C	SED4	chrIII	5461.8	5236.75	5980.63	6139.84	5417.01	5110.07	6738.72	5535.05
YCR068W	ATG15	chrIII	1120.46	1080.99	2192.36	2523.52	952.466	949.516	3314.22	2477.65
YCR069W	CPR4	chrIII	4313.48	3576.39	5270.95	5155.03	3775.29	3514.12	6610.22	5483.11
YCR071C	IMG2	chrIII	1943.68	2347.64	5320.87	5098.04	1186.68	1370.4	1634.09	1974.88
YCR072C	RSA4	chrIII	2458.04	6648.25	3248.87	3105.41	3073.77	6257.95	3992.21	3433.09
YCR073C	SSK22	chrIII	1759.06	2015.18	1591.45	1528.71	1843.59	2182.98	2502.93	2204
YCR073W-A	SOL2	chrIII	2021.47	1636.06	3005.47	3510.34	2029.85	1799.35	2628.55	3456.28
YCR075C	ERS1	chrIII	956.744	838.93	690.965	558.894	1338.36	1005.9	857.324	756.93
YCR075W-A	EGO2	chrIII	851.084	823.376	756.941	719.864	816.399	750.148	754.714	691.998
YCR076C	FUB1	chrIII	1538.45	1464	2881.55	2929.45	1722.02	1594.95	3105.16	3168.72
YCR077C	PAT1	chrIII	10080.6	10400.6	7184.25	7924.5	7918.63	7895.18	7091.62	6373.61
YCR079W	PTC6	chrIII	1554.71	1286.1	2721.95	2623.5	1688.56	1028.06	2662.12	2272.65
YCR081W	SRB8	chrIII	1531.49	1615.64	1841.09	2160.59	1685.22	1532.52	1931.38	2175.25
YCR082W	AHC2	chrIII	3613.34	4451.29	5724.75	5843.9	4151.15	5347.7	4023.86	5644.51
YCR083W	TRX3	chrIII	1727.71	1314.29	2131.74	2170.59	1623.88	1538.56	1964.94	2540.73
YCR084C	TUP1	chrIII	11782.8	12784.2	9257.14	8873.32	9855.9	10576.6	9376.86	7081.38
YCR085W	YCR085W	chrIII	91.7267	116.653	115.904	57.9891	53.5344	80.5528	52.7437	40.8149
YCR086W	CSM1	chrIII	995.06	1191.81	1634.24	1546.71	1057.3	1235.48	1690.67	1749.47
YCR088W	ABP1	chrIII	6185.17	6552.99	8479.7	10518	6163.15	6720.12	10414.5	11901.2
YCR089W	FIG2	chrIII	1498.98	1762.43	1583.42	1841.65	2693.45	3236.21	2283.32	1931.29
YCR090C	YCR090C	chrIII	2498.68	2439.99	1690.41	1710.68	2508.31	2911.98	1373.25	1862.64
YCR091W	KIN82	chrIII	1141.36	491.887	1527.25	1749.67	1065.11	469.22	1435.59	1398.84
YCR092C	MSH3	chrIII	2260.66	2711.21	2285.09	1973.63	2189.33	2853.58	2333.19	2302.33
YCR093W	CDC39	chrIII	8952.06	9851.35	8460.08	8325.43	9405.32	9194.1	8414.05	7229.8
YCR094W	CDC50	chrIII	2290.85	2355.42	2166.51	2258.57	2342.13	2392.42	1891.1	2029.61
YCR095C	OCA4	chrIII	1969.22	1844.09	1751.93	1882.64	1943.97	2095.38	1330.1	1768.95
YCR095W-A	YCR095W-A	chrIII	71.988	97.2109	106.988	120.977	112.645	104.719	105.487	140.069
YCR097W	HMRA1	chrIII	1301.59	1174.31	1509.42	1474.72	0	0	0	0
YCR098C	GIT1	chrIII	3498.39	1211.25	15708.5	13020.5	1330.55	683.692	13434.3	9720.43
YCR099C	YCR099C	chrIII	383.162	335.378	222.892	286.946	378.087	349.398	237.826	235.613
YCR100C	EMA35	chrIII	555.005	432.588	337.012	373.929	595.57	524.6	377.836	291.27
YCR101C	YCR101C	chrIII	286.791	273.163	188.121	173.967	320.091	221.52	169.739	192.943
YCR102C	YCR102C	chrIII	307.691	200.254	183.663	188.964	334.59	302.073	157.272	136.359
YDL001W	RMD1	chrIV	1496.65	1789.65	1864.27	1797.66	1604.92	1874.87	1515.18	1740.2
YDL002C	NHP10	chrIV	2430.18	2469.16	2479.45	2244.58	2097.88	2253.46	1842.19	2191.94
YDL003W	MCD1	chrIV	3829.3	6139.84	4231.38	3368.36	3421.74	6161.28	4400.74	3222.52
YDL004W	ATP16	chrIV	10906.2	10337.4	26337.8	26085.1	9445.47	9041.05	23964.8	27862.6
YDL005C	MED2	chrIV	3314.93	3134.08	3642.05	4076.23	3039.19	3064.03	3726.58	3971.1
YDL006W	PTC1	chrIV	1828.73	1801.32	1575.4	1660.69	2158.11	2013.82	1752.05	1806.06
YDL007W	RPT2	chrIV	17069.3	17727.4	17910.7	19935.2	18402.4	19412.2	20269.9	21645.8
YDL008W	APC11	chrIV	1981.99	2037.54	1898.15	1923.64	1767.75	2114.51	1385.72	1617.75
YDL009C	YDL009C	chrIV	300.724	300.382	368.217	320.939	274.364	261.797	261.8	273.645
YDL010W	GRX6	chrIV	505.077	366.485	502.844	544.897	459.504	372.557	379.754	411.859
YDL012C	YDL012C	chrIV	3627.27	2987.29	2583.76	3076.42	3446.28	3286.55	2689.93	2338.51
YDL013W	SLX5	chrIV	2114.36	2559.56	2910.97	3197.4	2287.48	2486.06	3113.79	3247.57
YDL014W	NOP1	chrIV	48451.4	50566.2	22433.6	21636.9	37912.4	40950	24507.6	20375.9
YDL015C	TSC13	chrIV	9882.1	9966.06	8559.94	8245.44	10060	10396.3	10394.3	9175
YDL017W	CDC7	chrIV	1745.13	1393.03	1210.75	1099.79	1550.27	1336.17	1110.49	1224.45
YDL018C	ERP3	chrIV	1309.72	1458.16	1397.98	1327.75	1219.02	1439.88	1348.32	1228.16
YDL019C	OSH2	chrIV	5060.06	3541.39	3782.92	3835.28	4032.92	2908.96	2898.02	2615.86
YDL020C	RPN4	chrIV	5262.09	4733.2	10201.3	11432.8	5313.29	3805.11	8692.15	10107.2
YDL021W	GPM2	chrIV	527.138	165.259	1775.11	1929.64	411.546	214.472	2100.16	2437.76
YDL022C-A	YDL022C-A	chrIV	3.48329	0.972109	23.1807	20.996	4.4612	1.00691	4.79488	12.9866
YDL022W	GPD1	chrIV	19071	3679.43	9919.58	10647	14624.9	2962.33	9395.08	8402.3
YDL024C	DIA3	chrIV	164.876	97.2109	294.217	349.934	179.563	141.974	335.641	351.564
YDL025C	RTK1	chrIV	3213.92	2195.02	4160.05	4849.08	2435.81	1775.18	3036.12	3015.66
YDL027C	MRX9	chrIV	1880.98	1131.53	3312.17	3433.35	1717.56	1133.78	3003.51	2797.67
YDL028C	MPS1	chrIV	2507.97	2607.2	2155.81	2014.62	2605.34	2392.42	1981.24	2022.19
YDL029W	ARP2	chrIV	9006.63	7919.77	10137.1	11000.9	9184.49	8598.01	10123.9	11452.3
YDL030W	PRP9	chrIV	1793.9	2462.35	2123.71	1807.66	1984.12	2396.45	1675.33	2053.73
YDL031W	DBP10	chrIV	9916.93	15195	7788.73	7415.6	9242.49	12097	5546.71	6596.24
YDL033C	SLM3	chrIV	938.167	951.695	1744.8	1858.65	868.819	803.514	1400.1	1417.39
YDL035C	GPR1	chrIV	3425.24	2540.12	2628.34	2138.6	3168.57	2793.17	2830.9	2960.93
YDL036C	PUS9	chrIV	2723.93	2646.08	1840.19	1629.69	2528.38	2374.29	1402.98	1536.12
YDL037C	BSC1	chrIV	2913.19	2427.36	1255.33	841.841	3333.63	2552.52	1745.34	706.839
YDL039C	PRM7	chrIV	7859.47	6767.82	3635.81	2358.55	9435.44	7159.13	4921.46	2482.29
YDL040C	NAT1	chrIV	11134.9	11507.8	8387.86	8369.42	11664.9	10949.1	7721.67	8107.32
YDL042C	SIR2	chrIV	1723.07	2547.9	2096.07	1869.65	1493.39	2108.47	1817.26	1556.53
YDL043C	PRP11	chrIV	1813.63	1896.58	1440.77	1330.75	1507.89	1697.65	1119.12	1268.97
YDL044C	MTF2	chrIV	948.617	1333.73	2834.29	2549.52	953.581	893.129	996.376	1422.03
YDL045C	FAD1	chrIV	1880.98	1809.09	2574.85	2575.51	2051.04	1705.71	2711.02	2625.14
YDL045W-A	MRP10	chrIV	2170.09	2563.45	4677.16	4671.12	1633.91	1937.3	1878.63	2088.98
YDL046W	NPC2	chrIV	9240.01	9108.66	11996	12374.7	6493.28	6399.92	10624.5	9026.58
YDL047W	SIT4	chrIV	6045.83	5951.25	5206.75	5269.01	5921.13	5018.44	5726.04	5542.47
YDL048C	STP4	chrIV	22726.2	6552.99	7258.25	6613.75	20874	5303.4	10303.2	8233.47
YDL049C	KNH1	chrIV	775.613	471.473	5694.44	5123.03	503	373.564	5882.36	6622.21
YDL051W	LHP1	chrIV	6030.74	7526.07	3669.69	3490.34	6830.1	7324.26	2970.91	3898.75
YDL052C	SLC1	chrIV	5003.17	4354.08	4806.44	4830.09	4692.07	4365.96	4503.35	5455.28
YDL053C	PBP4	chrIV	3379.95	3312.95	4435.55	4475.16	3340.32	3021.74	4164.83	4823.58
YDL054C	MCH1	chrIV	2466.17	2216.41	3457.5	3696.3	2298.63	2232.32	4408.41	3681.69
YDL055C	PSA1	chrIV	69050.5	66879.1	32438.8	25842.1	67460	70050.7	41433.5	33741.8
YDL056W	MBP1	chrIV	3050.2	2893	2965.35	2724.49	3161.87	2897.89	3074.48	2987.83
YDL057W	YDL057W	chrIV	651.376	648.397	1150.12	1282.76	750.597	764.245	1463.4	1522.21
YDL058W	USO1	chrIV	3890.84	4317.14	3584.1	3892.27	3872.32	4351.87	3877.14	4337.51
YDL059C	RAD59	chrIV	604.932	587.154	725.736	714.865	668.065	576.959	714.437	844.126
YDL060W	TSR1	chrIV	9464.1	13433.6	6087.62	5963.87	7822.71	10684.3	5879.48	5894.04
YDL061C	RPS29B	chrIV	27848.9	28949.4	12066.5	9835.14	26370.1	30000.9	11885.5	10749.2
YDL063C	SYO1	chrIV	5935.53	8340.69	4620.1	4155.22	5964.62	8313.05	5128.6	4228.98
YDL064W	UBC9	chrIV	2514.94	2829.81	2195.04	2196.59	2633.22	2670.33	1672.45	1874.7
YDL065C	PEX19	chrIV	2670.52	2609.14	3218.56	3184.4	2682.3	2927.09	3269.15	3273.54
YDL066W	IDP1	chrIV	6333.79	6214.69	12160.1	11904.8	5015.5	5604.46	10431.7	11730.6
YDL067C	COX9	chrIV	5113.47	5244.53	16528.8	15505.1	4754.52	5168.47	14379.8	13868.7
YDL069C	CBS1	chrIV	386.645	452.031	545.639	414.922	465.08	442.034	413.318	397.017
YDL070W	BDF2	chrIV	9580.21	10499.7	2307.38	2897.45	13502.9	12316.5	2057	2865.39
YDL072C	YET3	chrIV	8100.98	4931.51	7327.79	7120.66	8002.28	5742.41	8192.53	7560.96
YDL073W	AHK1	chrIV	3677.2	4648.62	3353.18	3573.33	3824.36	4656.96	4010.44	3786.51
YDL074C	BRE1	chrIV	5221.45	6848.51	4588	4278.19	4825.9	6195.52	3995.09	4186.31
YDL075W	RPL31A	chrIV	57784.3	60781.1	21571.5	17153.8	55537.5	63781.7	17019.9	17641.3
YDL076C	RXT3	chrIV	2030.76	1847.01	1999.79	1763.67	1996.39	1843.65	1846.03	1715.15
YDL077C	VAM6	chrIV	2403.47	2248.49	2219.11	2503.53	2206.06	1950.38	2747.46	2223.48
YDL078C	MDH3	chrIV	7276.6	7083.76	16677.7	17799.6	7865.09	7461.2	18414.2	18953.9
YDL079C	MRK1	chrIV	874.306	575.488	1398.87	1401.74	873.28	665.568	1636.01	1576.94
YDL080C	THI3	chrIV	2571.83	2438.05	2120.15	2363.55	2811.67	2436.72	2599.78	2590.82
YDL081C	RPP1A	chrIV	57238.6	56421.2	21384.2	17758.6	55819.6	61664.2	18324.1	19131
YDL082W	RPL13A	chrIV	49935.3	53533.1	17868.8	14707.2	42908.9	47322.8	15788.6	15699.8
YDL083C	RPS16B	chrIV	70626.1	72806.1	24754.4	20678.1	63893.3	69759.7	22827.5	20206.1
YDL084W	SUB2	chrIV	24635	24860.7	15647.9	15322.1	27119.6	27905.5	16063.8	17517
YDL085C-A	YDL085C-A	chrIV	1041.5	1245.27	986.073	772.854	1149.87	1548.63	565.796	715.188
YDL085W	NDE2	chrIV	155.587	111.793	3091.06	3664.31	166.18	163.119	4130.31	3617.68
YDL086W	YDL086W	chrIV	1813.63	1725.49	1825.93	2080.61	1782.25	1994.69	2269.89	2359.84
YDL087C	LUC7	chrIV	789.546	797.129	834.507	936.823	736.098	787.404	792.114	1021.3
YDL088C	ASM4	chrIV	4051.07	4336.58	4079.81	4079.23	3600.19	4000.45	3938.51	3487.82
YDL089W	NUR1	chrIV	1824.08	1478.58	1320.41	1373.74	1717.56	1378.46	1267.77	908.131
YDL090C	RAM1	chrIV	2004.05	1869.37	1419.37	1500.72	1860.32	1977.57	1388.6	1262.48
YDL091C	UBX3	chrIV	2024.95	1329.84	2351.95	2445.54	2009.77	1433.84	2218.11	2496.2
YDL092W	SRP14	chrIV	3503.03	3752.34	2639.93	2622.5	3879.01	4296.49	1954.39	2355.2
YDL093W	PMT5	chrIV	2076.04	1973.38	1786.7	1616.69	1979.66	2286.69	2091.53	1745.76
YDL095W	PMT1	chrIV	10696	11987.1	6377.38	5157.03	10792.8	12160.5	7037.92	5299.44
YDL097C	RPN6	chrIV	17465.2	17338.5	18100.6	20667.1	19211	19253.1	20066.6	22348.9
YDL098C	SNU23	chrIV	724.525	982.802	876.411	727.863	868.819	967.641	492.913	569.553
YDL099W	BUG1	chrIV	4671.09	4775	5243.31	5771.91	4799.13	4710.33	5132.44	6674.16
YDL100C	GET3	chrIV	14151.5	14852.9	12639.7	13535.4	15886.3	17065.1	15395.4	15702.6
YDL101C	DUN1	chrIV	2077.2	2438.05	2080.92	1633.69	1793.4	2458.87	1573.68	1404.4
YDL102W	POL3	chrIV	3197.66	4150.9	3455.71	3254.39	3026.92	3736.64	2943.1	2890.44
YDL103C	QRI1	chrIV	3817.69	4097.44	3767.76	4092.23	3922.51	4169.61	3629.72	3761.46
YDL104C	QRI7	chrIV	801.157	810.739	1708.24	1889.64	663.603	678.657	1082.68	1276.39
YDL105W	NSE4	chrIV	650.215	877.814	633.013	596.887	707.1	970.661	623.334	596.454
YDL106C	PHO2	chrIV	2429.02	2003.52	2318.97	2587.51	2175.95	1993.68	2580.6	2595.45
YDL107W	MSS2	chrIV	1346.87	1240.41	2782.58	2911.45	1008.23	824.659	1111.45	1432.23
YDL108W	KIN28	chrIV	1710.3	1779.93	1562.92	1624.69	1850.28	1885.94	1512.3	1637.23
YDL109C	YDL109C	chrIV	744.263	840.874	972.7	1074.8	955.812	840.77	1131.59	1120.55
YDL110C	TMA17	chrIV	1876.33	1294.85	5670.37	5286	1916.08	1153.92	3771.65	4014.7
YDL111C	RRP42	chrIV	4125.38	4771.11	3105.33	2975.44	4495.77	4790.88	3374.63	3054.62
YDL112W	TRM3	chrIV	8113.75	10162.4	5698.01	5381.98	7695.57	8931.29	4976.12	5227.09
YDL113C	ATG20	chrIV	2186.35	1201.53	2451.81	2802.47	2521.69	1234.47	2015.77	2534.23
YDL114W	YDL114W	chrIV	17.4165	34.9959	16.0482	11.9977	51.3038	30.2073	16.3026	5.56566
YDL115C	IWR1	chrIV	2523.06	2084.2	2814.68	3064.42	2644.38	2045.03	2361.96	2537.94
YDL116W	NUP84	chrIV	3968.63	4500.86	3522.58	3694.3	4282.75	4526.06	4447.73	4110.24
YDL117W	CYK3	chrIV	3995.34	4457.12	2661.33	2550.52	3804.29	4524.05	3033.24	2410.86
YDL119C	HEM25	chrIV	682.725	558.963	639.254	659.875	689.255	617.236	580.18	608.513
YDL120W	YFH1	chrIV	2749.48	3029.09	5394.87	5211.02	3052.58	3157.67	3385.18	4821.72
YDL121C	EXP1	chrIV	3122.19	3472.37	2804.87	2420.54	3119.49	3810.15	1927.54	2380.25
YDL122W	UBP1	chrIV	7953.52	11250.2	8561.72	8257.44	7027.5	8906.12	7138.61	6789.18
YDL123W	SNA4	chrIV	1456.02	1487.33	1329.33	1380.74	1569.23	1269.71	1729.99	1333.9
YDL124W	YDL124W	chrIV	19331.1	4869.29	12050.4	14068.3	15547.3	4034.69	16495.3	14854.8
YDL125C	HNT1	chrIV	13348	8882.16	10472.3	10359	13471.7	9670.36	12089.8	12600.7
YDL126C	CDC48	chrIV	41558	37266.8	36487.4	42050.1	45727.3	40326.7	41702	43844.4
YDL127W	PCL2	chrIV	1172.71	1824.65	1369.45	1265.76	1147.64	2071.21	1647.52	1342.25
YDL128W	VCX1	chrIV	8732.61	7460.94	8872.88	10155.1	8418.28	7002.05	11489.5	8931.96
YDL129W	YDL129W	chrIV	1651.08	1799.37	814.892	693.869	1733.18	1384.5	911.986	770.845
YDL130W	RPP1B	chrIV	50113	53330.9	20540.8	15711	48223.3	55561.3	20019.6	17895.5
YDL130W-A	STF1	chrIV	2028.44	1255.96	11985.3	12811.6	1339.48	960.592	10647.5	11538.6
YDL131W	LYS21	chrIV	6459.18	7278.18	14778.6	14279.3	5392.47	7196.39	13722.9	13196.2
YDL132W	CDC53	chrIV	5911.15	6064.99	5978.85	6237.82	6351.63	6620.43	6962.16	6931.11
YDL133C-A	RPL41B	chrIV	25147	32079.6	15631.8	11131.9	25250.4	33473.7	10125.8	9364.23
YDL133W	SRF1	chrIV	2093.46	2140.58	1973.04	1707.68	2146.95	2245.41	1888.22	1891.4
YDL134C	PPH21	chrIV	7218.54	5813.21	5487.6	5749.91	6968.39	6032.4	6816.4	6775.27
YDL135C	RDI1	chrIV	3367.18	3630.83	4004.92	3997.25	3028.04	3224.13	2783.91	3398.77
YDL136W	RPL35B	chrIV	21219.1	22887.3	8759.65	7024.67	19864.6	23121.7	7167.38	7443.15
YDL137W	ARF2	chrIV	9609.24	10271.3	20974.1	21339	10209.5	11519.1	25149.1	25418.4
YDL138W	RGT2	chrIV	1432.79	1582.59	1393.52	1512.71	1446.54	1647.3	2118.38	1947.98
YDL139C	SCM3	chrIV	544.555	637.703	549.205	519.902	544.266	638.381	537.985	523.172
YDL140C	RPO21	chrIV	14315.2	16328.5	12416	12776.6	14616	15015	15874.9	12779.7
YDL141W	BPL1	chrIV	2033.08	2573.17	2092.51	2358.55	2090.07	2408.53	2386.89	2392.31
YDL142C	CRD1	chrIV	1359.65	1019.74	1554	1704.68	1483.35	1187.15	1831.64	1619.61
YDL143W	CCT4	chrIV	20854.5	20539.7	14286.5	14766.2	22995.3	23348.2	16167.4	15641.4
YDL144C	YDL144C	chrIV	2806.37	3554.03	5632.92	5964.87	2316.48	3100.28	5376.02	5290.16
YDL145C	COP1	chrIV	19194.1	19083.5	13351.2	12470.6	17540.3	17231.3	12796.6	11085.9
YDL146W	LDB17	chrIV	1847.31	1048.91	729.302	659.875	1674.06	915.281	723.068	704.984
YDL147W	RPN5	chrIV	17013.6	17629.2	18612.4	19455.3	18450.4	18684.2	16639.2	18396.4
YDL148C	NOP14	chrIV	7623.77	11777.1	5895.04	5819.9	8669.23	11827.2	5331.9	6196.44
YDL149W	ATG9	chrIV	1029.89	927.392	1542.41	1681.68	1231.29	898.164	1736.7	1894.18
YDL150W	RPC53	chrIV	2444.11	3275.03	1525.47	1397.74	2406.82	3083.16	1399.15	1639.09
YDL153C	SAS10	chrIV	9755.54	11470.9	5157.72	5123.03	9811.29	10956.2	4837.07	5559.17
YDL154W	MSH5	chrIV	876.629	735.886	904.049	885.833	878.856	842.784	918.699	899.782
YDL155W	CLB3	chrIV	2859.78	3490.84	3121.38	2942.44	3062.61	3690.33	2902.82	2668.74
YDL156W	CMR1	chrIV	934.683	1100.43	935.254	797.849	796.324	1016.98	1004.05	857.112
YDL157C	DMO2	chrIV	1932.07	2466.24	2407.23	2134.6	1856.97	2281.66	1682.04	1883.05
YDL159W	STE7	chrIV	1040.34	1002.24	1254.44	1322.75	897.816	1073.37	1239	1288.45
YDL159W-A	YDL159W-A	chrIV	40.6384	66.1034	29.4217	47.9909	50.1885	58.4008	26.8513	49.1634
YDL160C	DHH1	chrIV	3056.01	2798.7	1831.28	2056.61	3120.61	2574.67	1901.65	1883.98
YDL160C-A	MHF2	chrIV	878.951	686.309	830.941	852.839	897.816	872.991	852.529	807.949
YDL161W	ENT1	chrIV	4564.27	4348.24	4999.02	5155.03	4426.62	4509.95	4419.92	5111.14
YDL164C	CDC9	chrIV	2427.85	3787.34	2230.7	2098.6	2468.16	3468.81	2381.14	2047.24
YDL165W	CDC36	chrIV	1653.4	1741.05	1789.38	1911.64	2010.89	2225.27	1968.78	2065.79
YDL166C	FAP7	chrIV	3246.43	4136.32	2627.45	2153.59	2884.17	3445.65	1678.21	2071.35
YDL167C	NRP1	chrIV	4638.58	8320.28	4324.1	3821.28	4336.29	7940.49	4332.65	4321.74
YDL168W	SFA1	chrIV	4878.93	5724.75	7590.8	8472.4	5312.17	6334.47	9000.94	9664.78
YDL169C	UGX2	chrIV	275.18	139.984	1406	1730.67	351.319	157.078	1005.97	1709.59
YDL170W	UGA3	chrIV	1172.71	1124.73	2418.82	2453.54	1072.92	1108.61	1916.03	2158.55
YDL171C	GLT1	chrIV	14290.8	11294	8180.13	7875.51	12118.8	9107.5	8741.06	7745.55
YDL173W	PAR32	chrIV	1415.38	1466.91	2269.93	2331.56	1179.99	1414.71	1781.78	2225.34
YDL174C	DLD1	chrIV	5681.25	5255.22	111472	117614	6312.6	5287.28	123781	122331
YDL175C	AIR2	chrIV	1360.81	1624.39	1547.76	1315.75	1580.38	1357.31	1168.03	1343.18
YDL176W	GID12	chrIV	1635.99	1595.23	1267.81	1118.79	1694.14	1803.38	1545.87	1535.2
YDL177C	YDL177C	chrIV	492.305	589.098	505.519	580.89	615.645	681.678	476.611	646.545
YDL178W	DLD2	chrIV	7750.33	8871.47	9883.91	10387	6835.67	7809.59	7346.71	8624
YDL179W	PCL9	chrIV	2669.36	3398.49	1794.72	1869.65	2310.9	3063.02	1698.35	1683.61
YDL180W	AIT1	chrIV	2218.86	2008.38	2477.67	2600.51	2297.52	2036.98	2851.99	2680.8
YDL181W	INH1	chrIV	4914.93	5324.24	15147.7	14793.2	4361.94	4677.1	14374.1	15427.1
YDL182W	LYS20	chrIV	12104.4	13283.9	33477.5	30108.3	7551.69	10870.6	22783.3	24341.4
YDL183C	MRX19	chrIV	953.261	729.082	2774.56	2999.43	790.748	505.469	1523.81	1524.06
YDL184C	RPL41A	chrIV	57487.1	63575.9	20029.9	15347.1	51583.7	60208.2	13627	15697
YDL185W	VMA1	chrIV	25554.6	21542.9	19468.3	18484.5	26661.2	23879.9	27643.4	22713.5
YDL186W	YDL186W	chrIV	164.876	117.625	62.4097	62.9881	172.871	101.698	103.569	66.788
YDL188C	PPH22	chrIV	4069.65	3383.91	3131.18	3295.38	4128.84	3512.1	3433.13	3087.09
YDL189W	RBS1	chrIV	3724.8	3984.67	2416.15	2303.57	3368.21	3451.69	2049.33	2293.05
YDL190C	UFD2	chrIV	4769.79	4504.75	4678.94	4809.09	4667.53	4605.61	5113.26	4929.32
YDL191W	RPL35A	chrIV	29980.7	33832.3	13609.8	11119.9	28588.5	33655	10945.7	10772.3
YDL192W	ARF1	chrIV	29752	29816.5	17392.7	15296.1	27755.3	29158.1	13758.4	14166.5
YDL193W	NUS1	chrIV	2449.92	2341.81	2162.05	2269.57	2666.68	2517.28	2072.35	2581.54
YDL194W	SNF3	chrIV	1105.36	884.619	2991.21	3492.34	1245.79	1002.88	3690.14	3756.82
YDL195W	SEC31	chrIV	12848.7	12127.1	10685.4	11035.9	12288.4	11000.5	12536.7	9447.72
YDL197C	ASF2	chrIV	2043.53	1687.58	1950.75	1971.63	2003.08	1891.98	2224.82	2100.11
YDL198C	GGC1	chrIV	6357.01	6592.84	11733	11545.8	3942.58	4372	4972.29	5100.93
YDL199C	YDL199C	chrIV	854.568	575.488	1290.1	1627.69	830.898	515.538	1487.37	1466.55
YDL200C	MGT1	chrIV	560.81	630.899	1349.83	1560.71	500.77	761.224	1384.76	1726.28
YDL201W	TRM8	chrIV	5164.56	6272.05	3082.15	3354.37	4641.88	5963.93	3009.27	2896.93
YDL202W	MRPL11	chrIV	3647.01	4212.15	7343.84	8043.48	2023.15	2338.05	2797.33	3812.48
YDL203C	ACK1	chrIV	2265.3	2769.54	2348.39	2474.53	1991.93	2592.79	2116.46	2315.32
YDL204W	RTN2	chrIV	4200.85	650.341	4576.41	6016.86	1794.52	592.063	7597	6570.27
YDL205C	HEM3	chrIV	4760.5	4823.6	6009.16	5878.89	4272.71	4308.57	5048.05	4782.76
YDL206W	YDL206W	chrIV	1705.65	878.786	1685.95	1706.68	1810.13	1025.03	1593.82	1479.54
YDL207W	GLE1	chrIV	3904.77	4051.75	3728.53	3748.29	4170.11	4047.78	3984.54	4318.96
YDL208W	NHP2	chrIV	14763.4	16951.6	6730.44	6163.84	12186.9	14595.2	4063.18	5184.42
YDL209C	CWC2	chrIV	769.808	1552.46	1110	1040.8	849.858	1317.04	1008.84	1126.12
YDL210W	UGA4	chrIV	326.268	264.414	322.747	226.957	331.244	364.501	415.236	321.881
YDL211C	YDL211C	chrIV	722.203	1103.34	548.314	415.921	573.264	989.793	888.97	466.588
YDL212W	SHR3	chrIV	8557.29	8232.79	5903.07	6028.86	9204.57	9105.49	7070.53	7060.05
YDL213C	NOP6	chrIV	7924.49	8484.57	4349.06	3619.32	7392.21	8036.15	2637.18	3583.36
YDL214C	PRR2	chrIV	193.903	224.557	2735.33	3502.34	191.832	277.907	3903.03	3882.98
YDL215C	GDH2	chrIV	4552.66	3259.48	49727.2	55674.5	3923.62	3238.22	35062.1	37787.2
YDL216C	RRI1	chrIV	829.024	608.54	797.061	786.851	839.821	690.74	677.996	775.483
YDL217C	TIM22	chrIV	2249.05	2726.77	3962.12	3987.25	2082.26	2432.69	3147.36	3034.21
YDL218W	YDL218W	chrIV	307.691	359.68	434.193	461.913	314.515	360.474	718.273	692.925
YDL219W	DTD1	chrIV	1623.21	2220.3	1235.71	1115.79	1782.25	2490.09	1042.41	1124.26
YDL220C	CDC13	chrIV	938.167	1041.13	1299.9	1200.77	985.925	996.841	1601.49	1279.18
YDL222C	FMP45	chrIV	336.718	256.637	2266.36	3291.38	146.104	233.603	2294.83	1782.87
YDL223C	HBT1	chrIV	1525.68	1424.14	7143.24	11217.9	1536.88	1292.87	9548.52	8691.71
YDL224C	WHI4	chrIV	4191.56	4270.47	4123.5	4130.22	3794.25	3652.06	4762.27	3918.23
YDL225W	SHS1	chrIV	4674.58	5241.61	4564.82	4728.11	4714.37	5025.49	3767.81	4143.64
YDL226C	GCS1	chrIV	5774.14	6562.71	5652.54	5797.91	5770.56	6202.57	5603.29	6343
YDL227C	HO	chrIV	4132.35	8559.42	3898.82	2661.5	2200.49	5643.73	1984.12	1233.72
YDL229W	SSB1	chrIV	58659.8	55584.2	24038.4	20361.2	52652.2	49640.7	27213.8	20881.4
YDL230W	PTP1	chrIV	1390.99	1186.94	1596.8	1500.72	1555.84	1347.25	1397.23	1453.57
YDL231C	BRE4	chrIV	4056.87	4285.06	3239.96	3099.41	4226.99	4338.78	3475.33	3320.85
YDL232W	OST4	chrIV	1788.09	2316.54	1858.92	1797.66	1956.24	2532.38	1609.16	1635.38
YDL233W	MFG1	chrIV	1694.04	1186.94	2067.54	2403.55	1635.03	1109.61	2097.28	1887.69
YDL234C	GYP7	chrIV	6748.3	2265.01	5944.97	7386.61	6237.87	2230.31	4340.32	4750.29
YDL235C	YPD1	chrIV	3301	3383.91	2728.2	2431.54	3261.14	3782.96	2055.08	2505.48
YDL236W	PHO13	chrIV	7734.07	6082.49	4854.58	4856.08	7688.88	6874.18	5042.29	5459.92
YDL237W	AIM6	chrIV	3188.37	2682.05	3891.69	3963.25	3301.29	3162.7	4265.52	4805.02
YDL238C	GUD1	chrIV	705.947	269.274	975.375	1063.8	671.41	349.398	1006.92	1207.75
YDL239C	ADY3	chrIV	558.488	431.616	755.157	727.863	655.796	537.69	843.898	871.026
YDL240W	LRG1	chrIV	1813.63	2762.73	1517.45	1499.72	1849.17	2700.53	1517.1	1548.18
YDL241W	YDL241W	chrIV	2056.3	978.914	134.627	135.974	1082.96	665.568	111.241	86.2678
YDL242W	YDL242W	chrIV	111.465	168.175	106.096	83.9841	110.415	137.947	103.569	116.879
YDL243C	AAD4	chrIV	787.224	599.791	1109.11	895.831	779.595	646.436	1124.88	968.426
YDL244W	THI13	chrIV	119.593	84.5735	312.049	283.946	120.452	90.6219	360.575	297.763
YDL245C	HXT15	chrIV	142.815	127.346	227.35	170.968	112.645	73.5044	236.867	181.812
YDL246C	SOR2	chrIV	40.6384	51.5218	141.759	122.977	60.2262	37.2557	129.462	120.589
YDL247W	MPH2	chrIV	23.2219	17.498	25.8554	31.994	11.153	22.152	36.4411	26.9007
YDL248W	COS7	chrIV	3645.85	1869.37	2738.89	2841.46	3489.77	2024.9	3322.85	2809.73
YDR001C	NTH1	chrIV	8032.47	2279.6	8283.55	8784.34	6958.36	2133.64	9827.58	9253.84
YDR002W	YRB1	chrIV	19768.8	18995	12528.3	11888.8	19998.4	20727.2	10052	11360.4
YDR003W	RCR2	chrIV	1603.48	1309.43	2148.68	1943.63	1784.48	1188.15	1745.34	1907.17
YDR003W-A	YDR003W-A	chrIV	416.834	385.927	542.073	543.897	450.581	329.26	453.595	471.226
YDR004W	RAD57	chrIV	2311.74	2224.19	2950.2	2987.44	2104.57	2387.38	2738.83	3206.75
YDR005C	MAF1	chrIV	3886.19	2946.46	3376.36	3461.35	3220.99	2241.38	3157.91	3281.89
YDR006C	SOK1	chrIV	4658.32	6329.4	7330.47	7061.67	4684.26	5601.44	8220.34	6934.82
YDR007W	TRP1	chrIV	898.689	939.057	1581.64	1696.68	965.85	917.295	1523.81	1812.55
YDR009W	GAL3	chrIV	485.339	359.68	2271.71	2693.49	451.696	353.425	1938.09	1839.45
YDR010C	YDR010C	chrIV	49.9272	70.9639	380.699	291.945	74.7251	79.5459	324.134	221.699
YDR011W	SNQ2	chrIV	9342.19	9732.75	10457.2	10681	8807.52	9107.5	8064.02	6694.57
YDR012W	RPL4B	chrIV	55564.3	50105.4	23248.5	20937	48706.3	48410.2	31130.3	24277.4
YDR013W	PSF1	chrIV	1111.17	1436.78	914.748	775.854	1254.71	1421.76	717.314	809.804
YDR014W	RAD61	chrIV	974.161	845.735	965.567	951.82	837.59	801.5	915.822	959.15
YDR014W-A	HED1	chrIV	24.383	31.1075	30.3133	35.9932	21.1907	31.2142	24.9334	28.7559
YDR016C	DAD1	chrIV	719.88	607.568	674.025	547.897	760.634	857.887	428.662	666.952
YDR017C	KCS1	chrIV	5893.73	7261.65	4632.58	4787.1	5374.63	5916.6	5055.72	5375.5
YDR018C	YDR018C	chrIV	356.457	180.812	853.23	1098.79	247.597	133.919	848.693	970.281
YDR019C	GCV1	chrIV	4022.04	6820.32	6696.56	6239.82	3301.29	5295.34	4332.65	5036
YDR020C	DAS2	chrIV	1688.24	2154.19	999.447	965.818	1548.04	1705.71	1001.17	1155.8
YDR021W	FAL1	chrIV	1574.45	3076.72	1439.88	1316.75	1912.74	3282.53	1269.68	1230.01
YDR022C	ATG31	chrIV	481.855	444.254	918.314	941.822	521.96	502.448	975.278	1084.38
YDR023W	SES1	chrIV	30274.5	28329.2	17712.8	16529.9	28553.9	29150	16740.8	17886.2
YDR025W	RPS11A	chrIV	57047	60167.7	21753.3	17496.7	50803	56246	22371	18555
YDR026C	NSI1	chrIV	2742.51	3157.41	2321.64	2237.58	2548.46	3046.91	2164.41	2359.84
YDR027C	VPS54	chrIV	3040.91	2873.55	2483.01	2459.54	2891.97	2844.52	2059.88	2303.26
YDR028C	REG1	chrIV	7403.16	6021.24	7533.74	7980.49	6832.33	5797.79	7839.62	7130.54
YDR029W	YDR029W	chrIV	494.627	454.947	535.832	604.886	489.617	369.536	478.529	355.275
YDR030C	RAD28	chrIV	492.305	661.034	1036.89	885.833	597.801	681.678	874.586	1190.12
YDR031W	MIX14	chrIV	543.394	456.891	1203.62	1528.71	453.927	451.096	621.416	1116.84
YDR032C	PST2	chrIV	6772.68	6609.37	25876	30210.3	6863.55	7298.08	31227.1	36452.3
YDR033W	MRH1	chrIV	36711.6	17208.3	25277.7	21930.9	25454.5	7557.87	28863.2	30775.3
YDR034C	LYS14	chrIV	2233.95	2200.85	3772.22	3348.37	1943.97	2260.51	3569.31	3745.69
YDR034W-B	YDR034W-B	chrIV	510.883	159.426	762.29	602.886	310.053	117.808	417.154	371.044
YDR035W	ARO3	chrIV	9228.4	8233.76	16436.9	19302.4	7826.06	7030.25	10199.7	12253.7
YDR036C	EHD3	chrIV	4202.01	4272.42	13936.1	15750	3111.69	2862.65	7230.68	7299.37
YDR037W	KRS1	chrIV	22603.1	24205.5	19191	18899.4	22589.3	23920.2	18977.2	17369.5
YDR038C	ENA5	chrIV	258.925	209.003	2064.87	2088.61	187.37	196.347	1206.39	636.341
YDR040C	ENA1	chrIV	276.341	276.079	1512.99	1698.68	331.244	211.451	806.498	628.92
YDR041W	RSM10	chrIV	3573.86	3872.88	9977.53	10574	2156.99	2414.57	3955.77	4773.48
YDR042C	YDR042C	chrIV	225.253	255.665	98.0724	49.9906	248.712	233.603	74.8001	99.2543
YDR043C	NRG1	chrIV	5280.67	1573.84	2626.56	2513.53	3870.09	1625.15	1863.29	1518.5
YDR044W	HEM13	chrIV	19752.6	7299.57	3224.8	3137.41	12189.1	6297.22	4045.92	3270.76
YDR045C	RPC11	chrIV	1778.8	2547.9	1029.76	1029.81	1911.62	2371.27	794.032	1071.39
YDR046C	BAP3	chrIV	18503.2	9425.57	9193.84	9890.13	18279.8	9671.37	7621.94	7371.72
YDR047W	HEM12	chrIV	11143.1	11104.4	9276.76	10419	11795.4	11464.7	10828.8	11815.9
YDR049W	VMS1	chrIV	2576.48	2859.94	2212.87	2253.57	2900.89	3198.95	1984.12	2570.41
YDR050C	TPI1	chrIV	140785	98001.2	59481.8	53357.9	139872	104802	98569.3	94919.6
YDR051C	DET1	chrIV	2842.37	3029.09	3246.2	3504.34	3681.6	3398.32	3322.85	3904.31
YDR052C	DBF4	chrIV	3234.82	3417.93	2656.87	2394.55	2874.13	3405.37	2870.21	2626.07
YDR054C	CDC34	chrIV	6308.24	5971.66	6257.02	6912.69	5848.63	4963.06	6665.84	5841.16
YDR055W	PST1	chrIV	13591.8	5335.91	15546.3	12999.5	9974.13	4050.8	24152.8	17094.9
YDR056C	EMC10	chrIV	4030.17	3655.13	4357.09	4672.12	4191.3	3938.03	3746.72	5349.53
YDR057W	YOS9	chrIV	2696.07	2301.95	2782.58	3125.41	2937.7	2460.89	2762.81	3545.33
YDR058C	TGL2	chrIV	1125.1	932.252	1278.51	1511.71	1310.48	1253.6	1417.37	1578.79
YDR059C	UBC5	chrIV	1681.27	1295.82	8720.42	9910.13	1397.47	1231.45	10520	10105.4
YDR060W	MAK21	chrIV	14512.6	20636.9	8557.26	8308.43	13607.8	17585.7	7345.75	7543.33
YDR061W	YDR061W	chrIV	3600.56	3587.08	5476.9	5671.93	3503.16	3273.46	3355.46	3489.67
YDR062W	LCB2	chrIV	11512.3	10779.7	6918.56	6006.87	11768.6	11167.6	7540.42	6165.83
YDR063W	AIM7	chrIV	2145.71	1917	1812.56	1751.67	2237.29	2009.79	1517.1	1890.47
YDR064W	RPS13	chrIV	77608.9	81674.6	35385.4	28713.6	74615.8	82952.3	39946.1	32735.4
YDR065W	RRG1	chrIV	1018.28	1150.98	1283.86	1405.73	1120.88	1139.82	1148.85	1352.46
YDR066C	RTR2	chrIV	855.729	776.715	970.917	948.821	819.745	865.943	888.011	1042.63
YDR067C	OCA6	chrIV	2311.74	1917.97	1307.04	1493.72	1868.13	1614.08	1328.18	1261.55
YDR068W	DOS2	chrIV	2388.38	2374.86	2891.35	2848.46	2428.01	2373.29	2578.69	3109.35
YDR069C	DOA4	chrIV	1800.86	1298.74	1702	1640.69	1610.49	1307.98	1417.37	1424.81
YDR070C	FMP16	chrIV	794.191	107.904	4242.97	5790.91	318.976	65.4492	6680.22	7591.57
YDR071C	PAA1	chrIV	7436.83	7373.45	6709.04	6837.71	7420.09	7622.31	5090.24	6621.29
YDR072C	IPT1	chrIV	7097.79	8417.49	14392.6	13608.4	7309.67	6630.5	12817.7	9765.89
YDR073W	SNF11	chrIV	2004.05	1786.74	2499.95	2301.57	2039.88	1820.49	2716.78	2497.13
YDR074W	TPS2	chrIV	36311	3136.02	9738.59	10415	24901.3	2393.43	6218.96	5033.22
YDR075W	PPH3	chrIV	1894.91	3002.84	3453.93	2974.44	1410.85	2173.92	2540.33	2322.74
YDR076W	RAD55	chrIV	530.622	722.277	811.326	871.835	671.41	658.519	1047.2	1164.15
YDR077W	SED1	chrIV	93057.3	44414.7	90248.9	82416.4	72530.2	32283.6	129171	81384.9
YDR078C	SHU2	chrIV	610.737	624.094	627.663	592.888	672.526	632.34	538.944	710.55
YDR079C-A	TFB5	chrIV	613.059	683.393	616.965	592.888	608.954	665.568	497.708	619.644
YDR079W	PET100	chrIV	1862.4	1693.41	3538.63	3690.3	1371.82	1638.24	2384.01	2847.76
YDR080W	VPS41	chrIV	2592.73	2173.64	2085.38	2112.6	2208.29	2096.39	2351.41	2221.63
YDR081C	PDC2	chrIV	4017.4	4679.73	3525.26	3480.34	3687.18	4369.99	4093.87	3847.73
YDR082W	STN1	chrIV	959.066	1150	1251.76	1524.71	1045.04	1453.98	1357.91	1794
YDR083W	RRP8	chrIV	7110.56	9103.8	4430.2	4234.2	6707.41	8298.95	3629.72	4076.85
YDR084C	TVP23	chrIV	1978.51	1865.48	2095.18	1885.64	2012	1957.43	1963.98	1920.15
YDR085C	AFR1	chrIV	1951.8	816.571	2019.4	2206.58	1639.49	855.874	2135.64	2116.81
YDR086C	SSS1	chrIV	7364.84	8587.61	4050.39	4016.24	7236.06	8946.4	3398.61	3995.22
YDR087C	RRP1	chrIV	4798.82	7331.65	3608.17	3368.36	5059	6873.17	2864.46	3261.48
YDR088C	SLU7	chrIV	2078.36	1922.83	2075.57	2088.61	1921.66	1639.25	1603.41	1796.78
YDR089W	VTC5	chrIV	4629.3	4346.3	1698.44	1371.74	3394.97	3805.11	1724.24	1395.13
YDR090C	ILT1	chrIV	1533.81	1401.78	1917.76	1842.65	1534.65	1440.89	2069.47	1993.44
YDR091C	RLI1	chrIV	16174.1	20518.3	9579.89	8565.38	14159.8	16627.1	9387.41	8561.85
YDR092W	UBC13	chrIV	2546.29	2164.89	3585.88	3597.32	2982.31	2834.45	4390.19	4571.27
YDR093W	DNF2	chrIV	5077.48	4898.46	3846.22	4042.24	4425.51	4308.57	4390.19	3942.35
YDR096W	GIS1	chrIV	3285.91	1755.63	3594.8	3977.25	2721.33	1570.78	2774.32	2489.71
YDR097C	MSH6	chrIV	3815.37	4898.46	4178.78	3446.35	3354.82	4961.05	4021.94	3346.82
YDR098C	GRX3	chrIV	4502.74	5041.36	3689.31	3572.33	4626.26	5435.3	3103.24	3885.76
YDR098C-B	YDR098C-B	chrIV	145.137	194.422	132.844	152.971	137.182	150.03	223.441	200.364
YDR099W	BMH2	chrIV	19374.1	17865.4	20545.3	21415	18851.9	18325.8	25019.7	22260.8
YDR100W	TVP15	chrIV	1570.96	1340.54	2876.2	2939.45	1778.9	1700.67	3115.71	2724.39
YDR101C	ARX1	chrIV	13442	20489.1	8113.26	7524.58	11343.7	16650.3	8588.58	7542.4
YDR102C	YDR102C	chrIV	56.8938	108.876	79.3495	105.98	54.6497	53.3662	67.1283	113.169
YDR103W	STE5	chrIV	2959.64	3414.05	2434.87	2489.53	2914.28	3136.52	3008.31	2566.7
YDR104C	SPO71	chrIV	1180.84	1571.9	1957.88	2241.58	1361.78	1472.1	2338.94	2576.9
YDR105C	TMS1	chrIV	2989.83	2785.09	2765.64	2815.47	3218.76	2838.48	3402.44	3018.45
YDR106W	ARP10	chrIV	202.031	203.171	191.687	210.96	184.024	190.306	234.949	227.265
YDR107C	TMN2	chrIV	1344.55	1302.63	1356.07	1569.7	1696.37	1489.22	1578.47	1638.16
YDR108W	TRS85	chrIV	2232.79	2249.46	2081.81	1921.64	2319.82	2345.09	2267.98	2211.42
YDR109C	YDR109C	chrIV	1680.11	2147.39	2933.26	2632.5	1983	2236.35	3218.32	2941.45
YDR110W	FOB1	chrIV	2151.51	3590	2480.34	2171.59	1978.54	3324.82	1906.44	2306.04
YDR111C	ALT2	chrIV	2489.39	2198.91	1655.64	2776.48	2402.36	2282.67	1896.85	2295.84
YDR113C	PDS1	chrIV	1997.09	2195.02	2086.27	1751.67	1890.43	2538.42	1836.44	1343.18
YDR115W	MRX14	chrIV	1651.08	1622.45	4079.81	4128.22	1158.8	1373.43	2204.68	2102.89
YDR116C	MRPL1	chrIV	3810.72	4113.96	8538.54	8979.3	2403.47	2450.82	3106.12	3439.58
YDR117C	TMA64	chrIV	2777.34	2829.81	2312.73	2370.55	2977.85	3242.25	2759.93	2632.56
YDR118W	APC4	chrIV	1065.89	1124.73	970.917	927.825	1191.14	1065.31	969.524	1056.55
YDR119W	VBA4	chrIV	7902.43	9040.61	4686.97	4187.21	8003.39	9266.59	5216.83	4253.1
YDR119W-A	COX26	chrIV	251.958	64.1592	714.145	449.915	128.259	36.2488	576.344	582.54
YDR120C	TRM1	chrIV	8616.5	11226.9	7053.19	6439.78	7660.99	10565.5	6739.68	6244.68
YDR121W	DPB4	chrIV	2056.3	2394.3	1821.47	1912.64	2242.87	2489.08	1677.25	1960.04
YDR122W	KIN1	chrIV	4162.53	2825.92	3993.33	4040.24	3884.59	2637.1	4542.67	3857.93
YDR123C	INO2	chrIV	1577.93	1314.29	1565.59	1859.65	1201.18	1266.69	1861.37	2118.66
YDR124W	YDR124W	chrIV	776.774	522.022	559.013	672.873	685.909	451.096	696.216	666.025
YDR125C	ECM18	chrIV	654.859	465.64	750.7	872.835	596.685	475.262	901.437	854.329
YDR126W	SWF1	chrIV	1281.85	1067.38	1538.84	1689.68	1046.15	1085.45	1502.71	1686.4
YDR127W	ARO1	chrIV	8613.02	7062.37	15858.3	17749.6	5355.67	4881.5	11340.8	11508.9
YDR128W	MTC5	chrIV	3158.18	3754.28	3519.02	3284.38	3146.26	3838.34	3719.87	3406.19
YDR129C	SAC6	chrIV	19220.8	12910.6	14425.6	15551.1	18623.3	12231.9	14231.2	12775.1
YDR130C	FIN1	chrIV	1223.8	1216.11	1477.33	1566.7	1318.28	1444.92	1405.86	1639.09
YDR131C	YDR131C	chrIV	1096.08	938.085	1100.19	1036.8	1120.88	982.744	1285.99	1243
YDR132C	MRX16	chrIV	1467.63	1301.65	1685.95	1529.71	1368.47	1276.76	1636.01	1630.74
YDR135C	YCF1	chrIV	9516.35	11047	8337.04	8194.45	9633.96	10532.3	9573.45	8074.85
YDR137W	RGP1	chrIV	3176.76	2986.32	3002.8	3017.43	2806.09	2585.75	2962.28	2990.62
YDR138W	HPR1	chrIV	2664.72	3308.09	2164.73	2314.56	2739.18	2977.43	2124.13	2334.8
YDR139C	RUB1	chrIV	2017.99	1994.77	1371.23	1375.74	2007.54	2320.93	1013.64	1336.69
YDR140W	MTQ2	chrIV	2093.46	2075.45	1941.83	1804.66	2387.86	2438.74	2004.26	2021.26
YDR141C	DOP1	chrIV	4070.81	3925.38	3520.8	3885.27	3765.25	3552.38	3921.25	4014.7
YDR142C	PEX7	chrIV	1877.49	1622.45	1984.63	2373.55	1836.9	1525.47	2120.29	2379.32
YDR143C	SAN1	chrIV	3458.91	4020.64	2318.97	2414.54	3903.55	3578.56	2979.54	2925.68
YDR144C	MKC7	chrIV	4952.08	6474.25	2044.36	1501.72	5083.54	6373.74	2526.9	1935.92
YDR145W	TAF12	chrIV	6643.8	6708.52	5391.31	5719.92	5797.33	5363.81	4661.58	4984.05
YDR146C	SWI5	chrIV	3435.69	3018.4	1980.17	1620.69	3503.16	3283.53	1151.73	1272.68
YDR147W	EKI1	chrIV	1639.47	2102.67	1645.83	1685.68	1932.81	2355.16	1795.2	1887.69
YDR148C	KGD2	chrIV	9388.63	6663.81	46484.5	50815.4	8159.53	5846.12	57294.9	59706.6
YDR150W	NUM1	chrIV	4483	4809.02	7361.67	8025.48	5720.37	6088.79	9478.51	9612.83
YDR151C	CTH1	chrIV	2658.91	2601.36	1770.65	1649.69	2903.13	2155.79	1340.65	1706.8
YDR152W	GIR2	chrIV	5554.69	6580.21	4155.59	4315.19	6033.77	6719.11	4146.61	4735.45
YDR153C	ENT5	chrIV	4928.86	6308.99	5927.14	6080.85	4083.11	4930.84	5369.3	5795.71
YDR155C	CPR1	chrIV	17813.6	21104.5	28432.1	34456.5	16734	20262.1	42454.8	39104.4
YDR156W	RPA14	chrIV	2507.97	3234.21	2193.26	2373.55	2907.59	3190.9	2099.2	2447.04
YDR157W	YDR157W	chrIV	41.7995	87.4898	16.9398	26.9949	50.1885	63.4353	19.1795	24.1179
YDR158W	HOM2	chrIV	12061.5	10779.7	17945.5	18334.5	8234.26	8840.67	10267.8	11075.7
YDR159W	SAC3	chrIV	2913.19	3111.72	2621.21	2470.53	2808.32	3070.07	2596.91	2360.77
YDR160W	SSY1	chrIV	1944.84	2170.72	1965.01	2028.62	2219.45	2252.46	2505.8	2615.86
YDR161W	ACL4	chrIV	7121.01	8308.61	4327.67	3757.29	7913.05	8905.11	3957.69	4443.26
YDR162C	NBP2	chrIV	1860.08	1570.93	2069.33	1781.66	1484.46	1508.35	1557.38	1924.79
YDR163W	CWC15	chrIV	1170.39	1495.1	1604.82	1744.67	1320.51	1522.45	1327.22	1640.02
YDR164C	SEC1	chrIV	3851.36	3635.69	4277.74	4453.16	3535.5	3360.06	3988.38	4035.11
YDR165W	TRM82	chrIV	7275.44	9155.32	4475.67	3885.27	7634.23	9510.27	4818.85	4584.25
YDR166C	SEC5	chrIV	3234.82	3198.24	2837.86	3126.41	2905.36	3096.25	2727.33	2793.96
YDR167W	TAF10	chrIV	2635.69	2826.89	2683.62	2672.5	2754.79	2693.48	2139.47	2728.1
YDR168W	CDC37	chrIV	6491.7	6046.52	6998.8	7185.64	6201.07	5824.97	5820.98	6195.51
YDR169C	STB3	chrIV	3182.57	2366.11	3292.56	3460.35	2846.24	2297.77	3716.99	3578.72
YDR169C-A	YDR169C-A	chrIV	49.9272	60.2708	86.482	95.9819	99.2617	79.5459	116.995	136.359
YDR170C	SEC7	chrIV	7702.72	7349.14	6036.8	5923.88	7800.41	7437.04	5637.82	5532.27
YDR171W	HSP42	chrIV	12818.5	986.691	7913.55	9951.12	15695.6	883.06	7673.72	7156.52
YDR172W	SUP35	chrIV	19450.7	23813.8	14422	14292.3	17133.2	19882.4	12482	13378.9
YDR173C	ARG82	chrIV	594.482	470.501	833.615	747.859	861.011	466.199	778.688	989.761
YDR174W	HMO1	chrIV	11816.5	12052.2	8533.19	8695.36	10857.4	10714.5	9096.84	8927.33
YDR175C	RSM24	chrIV	3388.08	4179.1	8843.46	9134.28	1956.24	2022.88	3195.31	3767.95
YDR176W	NGG1	chrIV	3382.28	3648.32	2802.2	3007.43	3553.35	3904.8	2879.8	3266.12
YDR177W	UBC1	chrIV	6208.39	6332.32	6793.74	6986.68	6392.9	6403.95	6512.4	7611.97
YDR178W	SDH4	chrIV	4453.97	3293.5	37286.2	37043	3728.45	2608.9	39019.8	35037.7
YDR179C	CSN9	chrIV	508.561	615.345	550.097	520.902	495.193	601.125	311.667	320.026
YDR179W-A	NVJ3	chrIV	1142.52	1484.41	1060.96	881.834	1323.86	1580.85	1176.66	972.136
YDR180W	SCC2	chrIV	2197.96	2603.31	1827.71	1604.7	2420.2	3058.99	2186.46	1939.63
YDR181C	SAS4	chrIV	1480.4	1762.43	1881.21	1845.65	1511.23	1643.28	1495.04	1851.51
YDR182W	CDC1	chrIV	4398.24	4271.45	3568.05	3654.31	4535.92	4111.21	3954.81	3615.83
YDR182W-A	YDR182W-A	chrIV	90.5656	59.2986	89.1567	72.9862	65.8027	66.4561	79.595	41.7425
YDR183W	PLP1	chrIV	1139.04	1244.3	1114.46	940.822	1110.84	1173.05	981.991	906.276
YDR184C	ATC1	chrIV	2583.44	4310.33	2016.73	1777.66	2448.08	3312.73	1942.88	1607.55
YDR185C	UPS3	chrIV	1240.05	1142.23	537.615	523.901	1573.69	1055.24	445.924	366.406
YDR186C	SND1	chrIV	6597.36	5553.66	9735.91	10036.1	5495.08	4746.57	10920.8	10217.6
YDR188W	CCT6	chrIV	17553.5	19362.5	19523.5	20350.2	18763.8	19088	20968	20580.9
YDR189W	SLY1	chrIV	5536.11	5890.01	4703.91	5253.01	5824.1	6168.33	5074.9	5037.85
YDR190C	RVB1	chrIV	11006	12414.8	8493.07	8382.42	10661.2	11989.3	8027.58	8808.59
YDR191W	HST4	chrIV	613.059	698.946	641.037	565.893	790.748	726.989	802.662	767.134
YDR192C	NUP42	chrIV	1089.11	1141.26	1275.83	1451.73	1069.57	1271.73	1691.63	1768.03
YDR194C	MSS116	chrIV	14817.9	17606.8	22069	22754.7	8590.04	11260.3	7029.29	8901.35
YDR195W	REF2	chrIV	1870.53	2990.21	2763.86	2493.53	1748.79	2125.59	2461.69	2547.22
YDR196C	CAB5	chrIV	2117.84	1898.53	1955.21	2115.6	2126.88	2142.7	1231.32	1886.76
YDR197W	CBS2	chrIV	2144.55	2118.23	2450.03	2518.52	1868.13	1536.54	1561.21	1550.04
YDR198C	RKM2	chrIV	1619.73	2209.6	1663.66	1609.7	1737.64	2363.22	1678.21	1591.78
YDR200C	VPS64	chrIV	1894.91	1732.3	1906.17	1825.66	1916.08	1684.56	1598.61	1464.7
YDR201W	SPC19	chrIV	716.397	903.089	936.146	892.831	746.136	838.756	731.698	756.93
YDR202C	RAV2	chrIV	1439.76	887.535	1287.42	1413.73	1389.66	982.744	1127.76	1310.71
YDR204W	COQ4	chrIV	1737	1047.93	2573.95	3217.39	1880.4	1492.24	2955.56	3457.21
YDR205W	MSC2	chrIV	2218.86	2600.39	2632.8	2767.48	2151.41	2852.58	3657.53	3367.23
YDR206W	EBS1	chrIV	5034.52	5765.58	4100.32	4310.19	5298.79	6127.05	4843.79	5127.83
YDR207C	UME6	chrIV	2437.14	2660.66	2923.45	2693.49	2769.29	3037.85	3299.83	2795.82
YDR208W	MSS4	chrIV	5223.78	5221.2	5817.48	5576.95	5404.74	4890.56	6608.3	5277.18
YDR209C	YDR209C	chrIV	1436.28	1789.65	489.47	472.911	1473.31	1634.22	348.108	294.98
YDR210C-D	YDR210C-D	chrIV	283.308	302.326	347.711	359.932	336.821	378.598	474.693	501.837
YDR210W-B	YDR210W-B	chrIV	111.465	117.625	139.084	109.979	0	0	0.958975	0
YDR211W	GCD6	chrIV	6887.63	8487.48	5702.46	5687.93	7415.63	8658.42	5638.78	6097.19
YDR212W	TCP1	chrIV	14754.1	16262.4	12429.3	13065.5	14649.5	15250.7	13897.5	13340.9
YDR213W	UPC2	chrIV	2569.51	1425.11	881.76	817.846	1981.89	1568.77	815.129	871.954
YDR214W	AHA1	chrIV	4172.98	5009.28	16843.5	18989.4	4228.1	4801.95	20180.7	19839.7
YDR215C	YDR215C	chrIV	56.8938	100.127	55.2772	64.9877	123.798	71.4906	66.1693	101.11
YDR216W	ADR1	chrIV	1360.81	931.28	14628.8	15610.1	1107.49	839.763	14293.5	14724.9
YDR217C	RAD9	chrIV	3305.64	4003.14	2874.41	2606.51	3296.83	3990.38	2755.14	2745.73
YDR218C	SPR28	chrIV	117.271	124.43	156.024	116.978	76.9557	154.057	119.872	107.603
YDR219C	MFB1	chrIV	2674.01	2213.49	2192.36	2328.56	2965.58	2157.81	1633.14	1902.53
YDR221W	GTB1	chrIV	3114.06	2795.79	4017.4	4193.21	3142.91	3240.24	4061.26	4801.31
YDR222W	YDR222W	chrIV	2863.27	1233.61	1351.62	1696.68	4193.53	1999.72	2605.54	2688.22
YDR223W	CRF1	chrIV	750.069	542.437	1356.07	1650.69	852.089	646.436	1596.69	2364.48
YDR224C	HTB1	chrIV	40912.4	40226.8	23340.3	20002.2	35743.1	35936.6	21085	18127.4
YDR225W	HTA1	chrIV	37260.8	35974.8	21242.5	18141.6	32496.5	32941.1	20474.1	19647.7
YDR226W	ADK1	chrIV	31138.3	29139.9	25303.6	23788.5	28492.6	29521.6	23869.9	24065.9
YDR227W	SIR4	chrIV	2798.24	3382.94	3205.18	3483.34	2902.01	3413.43	3734.25	3677.98
YDR228C	PCF11	chrIV	1774.16	2115.31	2230.7	2025.62	2117.95	2074.23	2393.6	2406.22
YDR229W	IVY1	chrIV	2762.25	2502.21	2681.83	2774.48	2779.33	2351.14	2356.2	2626.99
YDR231C	COX20	chrIV	574.743	395.648	1756.39	1830.65	555.419	404.778	1416.41	1484.18
YDR232W	HEM1	chrIV	11161.6	10594	16800.7	16420.9	8651.38	8066.36	16686.2	13866.9
YDR233C	RTN1	chrIV	31490.1	32323.6	20930.4	20851.1	26845.3	27409.1	25851.1	23217.2
YDR234W	LYS4	chrIV	7880.37	7945.05	11197.2	9937.12	6462.05	7214.51	10684.9	9468.12
YDR235W	PRP42	chrIV	2660.07	2648.02	2178.1	2255.57	2581.92	2551.51	1873.84	2048.16
YDR236C	FMN1	chrIV	1417.7	1302.63	1850	1837.65	1469.97	1554.67	1748.21	1897.89
YDR237W	MRPL7	chrIV	3948.89	4702.09	8978.97	9989.11	2149.18	2708.59	4079.48	4190.02
YDR238C	SEC26	chrIV	11879.2	12563.5	9126.08	9121.28	11149.7	11953	7657.42	7719.58
YDR239C	YDR239C	chrIV	1927.42	2032.68	1912.41	2070.61	2074.46	2294.75	1959.19	2382.1
YDR240C	SNU56	chrIV	1645.27	2147.39	1646.72	1651.69	1675.18	2011.81	1859.45	1734.63
YDR242W	AMD2	chrIV	1691.72	1425.11	1575.4	1798.66	1573.69	1422.76	1817.26	1867.28
YDR243C	PRP28	chrIV	1335.26	1987.96	1326.65	1202.77	1411.97	1685.57	1475.86	1352.46
YDR244W	PEX5	chrIV	1920.46	2208.63	3647.4	3800.28	1962.93	2271.59	2991.04	3049.06
YDR245W	MNN10	chrIV	8659.46	10430.7	5754.17	5174.02	8337.98	10276.5	4141.82	4552.71
YDR246W	TRS23	chrIV	2615.95	1900.47	2701.45	3452.35	2464.81	2169.89	3093.65	3361.66
YDR246W-A	YDR246W-A	chrIV	148.62	174.98	101.639	92.9824	220.829	119.822	163.985	106.675
YDR247W	VHS1	chrIV	6188.65	1888.81	3634.03	3823.28	5347.86	1808.41	4243.47	3146.46
YDR248C	YDR248C	chrIV	1691.72	1299.71	1933.81	1501.72	1425.35	1422.76	983.909	1255.98
YDR249C	YDR249C	chrIV	1214.51	899.201	920.989	847.84	1380.74	918.302	1030.9	832.067
YDR251W	PAM1	chrIV	7605.19	4551.41	4913.43	5233.01	6699.61	4137.39	4047.84	3940.49
YDR252W	BTT1	chrIV	424.962	503.552	420.82	398.925	447.235	417.868	432.498	419.28
YDR253C	MET32	chrIV	852.245	853.512	728.41	719.864	868.819	1054.23	850.611	737.451
YDR254W	CHL4	chrIV	1420.02	974.053	1388.17	1427.73	1483.35	1199.23	1283.11	1426.67
YDR255C	RMD5	chrIV	1505.94	656.173	1414.03	1434.73	1251.37	783.376	1431.75	1543.54
YDR256C	CTA1	chrIV	1199.41	1241.38	14543.2	15346.1	1243.56	1406.65	15887.3	12823.3
YDR257C	RKM4	chrIV	3239.46	3991.48	2451.81	2568.52	3203.14	3768.86	2191.26	2683.58
YDR258C	HSP78	chrIV	8291.4	1216.11	22688.6	27463.8	6825.63	635.36	9463.17	10833.6
YDR259C	YAP6	chrIV	819.735	602.708	1640.48	1583.7	826.437	710.879	2086.73	1574.16
YDR260C	SWM1	chrIV	1813.63	1981.16	1874.97	1935.63	1958.47	2127.6	1916.99	2093.62
YDR261C	EXG2	chrIV	3975.6	3819.42	2528.48	2421.54	4744.49	4109.2	2670.75	2088.98
YDR261C-D	YDR261C-D	chrIV	355.296	459.808	292.434	275.948	322.322	409.812	250.293	184.595
YDR261W-B	YDR261W-B	chrIV	417.995	256.637	616.965	600.887	339.051	313.149	447.842	577.901
YDR262W	YDR262W	chrIV	4523.64	3314.89	5608.85	5925.88	4582.77	3055.97	5969.62	5739.13
YDR263C	DIN7	chrIV	458.633	645.48	590.217	525.901	526.421	653.485	717.314	560.277
YDR264C	AKR1	chrIV	6865.57	8011.15	6655.55	6636.75	7394.44	7586.06	7607.55	6710.34
YDR265W	PEX10	chrIV	1534.97	1334.71	2357.3	2289.57	1563.65	1281.8	1864.25	2303.26
YDR266C	HEL2	chrIV	4323.93	4706.95	3110.68	3148.41	4501.35	4769.73	3413.95	3263.33
YDR267C	CIA1	chrIV	3482.13	3645.41	3165.06	3045.43	3804.29	3695.36	3094.61	3232.72
YDR268W	MSW1	chrIV	1525.68	2002.54	2984.97	3215.39	1540.23	1591.92	1833.56	2072.28
YDR270W	CCC2	chrIV	1053.12	1603.01	2252.1	2537.52	1076.26	1425.78	2828.02	2394.16
YDR272W	GLO2	chrIV	3439.17	3469.46	6397.89	7109.66	3557.81	3878.62	6015.65	7442.22
YDR273W	DON1	chrIV	505.077	463.696	518.001	643.878	540.92	484.324	606.072	633.558
YDR274C	YDR274C	chrIV	426.123	405.369	700.772	773.854	250.942	290.997	663.611	985.123
YDR275W	BSC2	chrIV	1538.45	1078.07	1196.48	1364.74	1496.73	1113.64	1354.07	1644.65
YDR276C	PMP3	chrIV	19664.3	19114.6	21735.5	21498.9	19604.7	17973.3	21668.1	21113.3
YDR277C	MTH1	chrIV	1496.65	1359.01	5533.96	5331.99	1068.46	498.421	5984.01	5649.15
YDR279W	RNH202	chrIV	1719.59	1992.82	1833.95	1697.68	1705.29	2120.55	1657.11	1667.84
YDR280W	RRP45	chrIV	4467.9	5592.54	2881.55	2876.46	4578.31	4962.05	2296.75	2801.38
YDR281C	PHM6	chrIV	2381.41	3141.86	1513.88	1072.8	1069.57	1523.45	636.76	681.794
YDR282C	MRX10	chrIV	1541.94	1220	2242.29	2298.57	1105.26	1146.87	1659.99	1891.4
YDR283C	GCN2	chrIV	2406.95	2410.83	2591.79	2534.52	2815.02	3192.91	3352.58	3342.18
YDR284C	DPP1	chrIV	2792.44	2334.03	2469.64	2709.49	3047	2875.74	3360.25	3409.9
YDR285W	ZIP1	chrIV	1119.3	992.523	1081.47	1202.77	1161.03	880.039	1073.09	1265.26
YDR286C	MGP12	chrIV	704.786	648.397	1371.23	1442.73	536.459	628.312	954.181	944.308
YDR287W	INM2	chrIV	1361.97	1138.34	2001.57	2357.55	1224.6	1302.94	2190.3	2481.36
YDR288W	NSE3	chrIV	2058.63	1857.7	1277.62	1233.77	2043.23	2116.53	996.376	1247.64
YDR289C	RTT103	chrIV	1817.12	1975.33	2052.39	1970.63	1763.29	1737.93	1680.13	2079.7
YDR291W	HRQ1	chrIV	2612.47	2862.86	2321.64	2497.53	2696.79	2779.07	2292.91	2274.5
YDR292C	SRP101	chrIV	7103.59	7586.34	5889.69	5890.89	6730.83	7458.18	4514.86	5228.01
YDR293C	SSD1	chrIV	14008.6	8070.45	10573.1	10458	15109	6989.97	10398.2	8353.13
YDR294C	DPL1	chrIV	7836.25	6420.78	7006.83	7874.51	8950.28	6631.51	7954.7	8060.01
YDR295C	HDA2	chrIV	2240.92	2261.13	1986.41	2026.62	2616.49	2224.26	1909.32	2319.95
YDR296W	MHR1	chrIV	3836.27	3771.78	9822.4	10172.1	2469.27	2560.57	5358.75	5971.96
YDR297W	SUR2	chrIV	8290.24	5414.65	5730.99	4610.13	8036.85	5625.61	7379.32	4867.17
YDR298C	ATP5	chrIV	13573.2	13461.8	40273	41073.2	12404.4	12332.6	39374.6	43910.3
YDR299W	BFR2	chrIV	3557.6	9364.32	4907.19	4229.2	4153.38	8940.35	5313.68	5043.42
YDR300C	PRO1	chrIV	5198.23	5845.29	4981.19	4762.1	5170.53	6063.61	4864.88	5178.85
YDR301W	CFT1	chrIV	2689.1	3070.89	2422.39	2775.48	2573	2982.47	2899.94	2728.1
YDR302W	GPI11	chrIV	1961.09	2284.46	1708.24	1670.68	1794.52	2376.31	1254.34	1306.08
YDR303C	RSC3	chrIV	3794.47	4393.93	3421.83	3208.39	3776.4	4358.91	4057.43	3085.23
YDR304C	CPR5	chrIV	8368.03	8529.28	7869.86	7843.52	9196.76	9464.96	7919.22	8775.2
YDR305C	HNT2	chrIV	1468.79	1479.55	1481.78	1665.69	1504.54	1586.89	1303.25	1436.87
YDR306C	PFU1	chrIV	2923.64	1919.92	2901.16	3147.41	2551.81	1958.44	3024.61	3103.79
YDR307W	PMT7	chrIV	2357.03	2586.78	2503.52	2186.59	2876.36	2807.27	2744.59	2352.42
YDR308C	SRB7	chrIV	1957.61	1793.54	2040.8	2103.6	1687.45	1794.31	1483.54	1601.06
YDR309C	GIC2	chrIV	4321.6	6298.29	2226.24	1552.71	4447.82	6199.55	2274.69	1201.26
YDR310C	SUM1	chrIV	4178.79	4969.42	3050.05	2729.48	3998.35	4950.98	3542.46	3031.43
YDR311W	TFB1	chrIV	2618.27	2383.61	2515.11	2305.56	2731.37	2419.6	2119.34	2356.13
YDR312W	SSF2	chrIV	4359.92	5736.41	4839.43	4753.1	2995.7	4382.07	3199.14	3594.49
YDR313C	PIB1	chrIV	1574.45	1298.74	2651.52	2644.5	1413.08	1224.4	1995.63	1969.32
YDR314C	RAD34	chrIV	860.373	652.285	706.121	706.867	834.244	696.782	673.201	848.764
YDR315C	IPK1	chrIV	539.91	523.967	852.338	763.856	490.732	521.579	804.58	627.065
YDR316W	OMS1	chrIV	3033.95	3423.77	7352.75	7198.64	2070	2104.44	2618.96	2963.72
YDR317W	HIM1	chrIV	722.203	928.364	852.338	899.83	847.628	936.426	889.929	940.597
YDR318W	MCM21	chrIV	1242.37	1200.55	1155.47	1090.79	1506.77	1262.67	1081.72	1200.33
YDR319C	YFT2	chrIV	1950.64	1314.29	1556.68	1646.69	1820.17	1315.02	1606.28	1429.45
YDR320C	SWA2	chrIV	2757.61	2830.78	2842.32	2983.44	2929.89	2692.48	3133.93	2588.03
YDR320C-A	DAD4	chrIV	739.619	982.802	1115.35	886.833	731.637	1045.17	613.744	891.434
YDR321W	ASP1	chrIV	8556.13	8524.42	3518.12	3322.37	9081.89	9434.75	4359.5	3933.07
YDR322C-A	TIM11	chrIV	4136.99	4196.59	18158.5	17359.7	3339.21	3498.01	14833.4	16594
YDR322W	MRPL35	chrIV	3806.08	4271.45	8763.21	9009.3	2301.98	2372.28	4160.04	4174.25
YDR323C	PEP7	chrIV	840.635	813.655	1100.19	1039.8	973.657	772.3	1101.86	1209.6
YDR324C	UTP4	chrIV	10614.8	15547.9	7268.06	7132.65	9487.86	12516.9	7294.93	6676.94
YDR325W	YCG1	chrIV	2059.79	2949.38	2508.87	2330.56	1972.97	2678.38	2297.71	2248.53
YDR326C	YSP2	chrIV	3822.33	4686.54	2186.12	2112.6	4587.23	4710.33	2477.03	1942.42
YDR328C	SKP1	chrIV	3511.16	3588.05	4331.23	4418.17	3793.13	3875.6	3676.71	4929.32
YDR329C	PEX3	chrIV	3318.42	2749.12	3926.46	4408.17	2865.21	2756.92	3817.68	4036.96
YDR330W	UBX5	chrIV	2661.24	2620.81	3923.79	4811.09	2754.79	2180.97	4357.58	4771.63
YDR331W	GPI8	chrIV	4061.52	4161.6	2298.46	2275.57	4036.27	4230.03	2169.2	2062.08
YDR332W	IRC3	chrIV	1763.71	1639.95	1752.82	1924.64	2057.73	1903.06	1737.66	2078.78
YDR333C	RQC1	chrIV	4341.34	4608.77	4104.78	4156.22	4202.45	5198.68	4986.67	4964.57
YDR334W	SWR1	chrIV	3954.7	5919.17	4472.99	4560.14	4167.88	4755.64	4033.45	4244.75
YDR335W	MSN5	chrIV	6015.65	5121.07	6018.97	5784.91	5959.05	5209.75	6635.15	5836.53
YDR336W	MRX8	chrIV	1143.68	1221.94	846.989	927.825	1185.56	1280.79	890.888	981.412
YDR337W	MRPS28	chrIV	3372.99	3915.65	7469.55	8034.48	2211.64	2480.02	2618	3455.35
YDR338C	YDR338C	chrIV	1943.68	1610.78	1741.23	1817.66	2133.57	1776.19	1841.23	1758.75
YDR339C	FCF1	chrIV	4717.54	5380.62	3345.16	3152.4	3819.9	4447.52	2226.74	2848.69
YDR341C	YDR341C	chrIV	25763.6	24215.2	15047.9	14474.3	22272.5	21571	13500.5	12406.8
YDR342C	HXT7	chrIV	4611.88	712.556	9104.68	9979.12	2927.66	367.522	9576.33	9749.19
YDR343C	HXT6	chrIV	305.369	104.988	475.205	507.904	218.599	111.767	447.842	444.326
YDR344C	YDR344C	chrIV	176.487	163.314	110.554	116.978	221.945	147.009	137.133	87.1954
YDR345C	HXT3	chrIV	59334.4	60136.6	1273.16	1135.79	52106.8	39482	1261.05	1029.65
YDR346C	SVF1	chrIV	17258.6	16683.3	10514.3	10338	14108.5	14322.3	7717.83	9478.33
YDR347W	MRP1	chrIV	5667.32	6124.29	13053.4	13558.4	3447.39	3659.11	5606.17	6793.82
YDR348C	PAL1	chrIV	4856.87	5541.02	4805.55	4876.08	4572.73	5034.55	4768.03	4576.83
YDR349C	YPS7	chrIV	6661.22	6550.07	5628.46	5371.99	7085.5	7055.42	6952.57	5590.71
YDR350C	ATP22	chrIV	2451.08	2181.41	2905.62	3227.39	2510.54	2045.03	3394.77	2971.14
YDR351W	SBE2	chrIV	2697.23	3292.53	2977.83	3066.42	2875.24	3184.86	3754.39	3610.26
YDR352W	YPQ2	chrIV	3056.01	2929.94	2536.51	2415.54	2841.78	3008.65	2783.91	2725.32
YDR353W	TRR1	chrIV	13540.7	14063.5	10649.8	9699.17	11722.9	11977.2	8271.16	8015.48
YDR354W	TRP4	chrIV	2004.05	2484.71	4022.75	3811.28	1918.32	2229.3	2950.77	2574.12
YDR356W	SPC110	chrIV	1969.22	2290.29	1837.52	1551.71	1939.51	2407.52	1438.46	1661.35
YDR357C	CNL1	chrIV	930.039	956.555	1165.28	1271.76	987.04	1146.87	1026.1	1077.88
YDR358W	GGA1	chrIV	3183.73	930.308	2540.97	2674.5	2837.32	1027.05	2039.74	1995.29
YDR359C	EAF1	chrIV	2406.95	2672.33	2943.06	2931.45	2699.03	2538.42	3653.7	3398.77
YDR361C	BCP1	chrIV	6368.62	8325.14	4274.17	3816.28	5880.98	6880.22	3127.22	3263.33
YDR362C	TFC6	chrIV	2204.92	2725.79	2737.11	2895.45	2313.13	2707.58	2561.42	3004.53
YDR363W	ESC2	chrIV	2049.34	1769.24	1480	1689.68	1849.17	1706.71	1444.22	1598.27
YDR363W-A	SEM1	chrIV	4906.8	5656.7	6173.21	6359.8	5367.94	6312.32	4434.3	6360.63
YDR364C	CDC40	chrIV	2188.67	2887.16	2028.32	1790.66	2609.8	2852.58	2231.54	2412.72
YDR365C	ESF1	chrIV	15972.1	17439.6	9439.91	9837.14	15500.4	16848.6	9412.34	10750.1
YDR365W-B	YDR365W-B	chrIV	445.861	408.286	189.012	186.965	405.969	380.612	160.149	179.029
YDR366C	MOR1	chrIV	11.611	28.1912	7.13254	22.9957	3.3459	13.0898	10.5487	14.8418
YDR367W	KEI1	chrIV	1848.47	1765.35	1324.87	1442.73	2016.46	2236.35	1466.27	1576.94
YDR368W	YPR1	chrIV	4375.01	4448.37	7313.53	9051.29	5135.96	5107.05	9438.24	10996.8
YDR369C	XRS2	chrIV	1121.62	1148.06	1582.53	1444.73	1087.42	1017.99	1397.23	1552.82
YDR370C	DXO1	chrIV	2021.47	2657.75	1892.8	1836.65	1891.55	2692.48	1609.16	1840.38
YDR371W	CTS2	chrIV	1582.58	1609.81	1186.68	1146.78	1476.66	1526.48	1063.5	1086.23
YDR372C	VPS74	chrIV	7448.44	7399.69	6551.24	6489.77	7965.47	7758.24	5634.94	6165.83
YDR373W	FRQ1	chrIV	3138.45	3267.26	2890.46	2729.48	2975.62	3099.27	2187.42	2435.91
YDR374C	PHO92	chrIV	75.4713	50.5497	113.229	37.9928	66.918	27.1866	71.9232	59.3671
YDR374W-A	WIP1	chrIV	574.743	758.245	916.531	848.84	688.14	859.901	636.76	821.863
YDR375C	BCS1	chrIV	3729.44	3747.48	6236.51	6120.84	2285.25	2311.87	3207.77	3090.8
YDR376W	ARH1	chrIV	2621.76	2753.01	3239.96	3447.35	2200.49	2404.5	2747.46	2843.13
YDR377W	ATP17	chrIV	7038.57	6633.67	21964.6	21622.9	6020.39	6100.87	20888.4	25142.9
YDR378C	LSM6	chrIV	2574.15	2828.84	2286.87	2110.6	2556.27	3307.7	1905.48	2500.84
YDR379C-A	SDH6	chrIV	301.885	290.661	1636.03	1584.7	242.02	217.493	1220.78	1312.57
YDR379W	RGA2	chrIV	2879.52	2769.54	2529.38	2535.52	2612.03	2625.01	2706.23	2339.43
YDR380W	ARO10	chrIV	3995.34	7936.3	36494.5	34462.5	3499.81	5520.89	17388.1	13988.4
YDR381C-A	COI1	chrIV	1517.55	1181.11	3221.23	3326.37	1194.49	1133.78	1914.12	2456.31
YDR381W	YRA1	chrIV	18763.3	20456.1	13415.4	12918.6	19573.5	20899.4	11550.9	13390.1
YDR382W	RPP2B	chrIV	70532	69496.1	24232.8	19712.3	66770.8	74668.4	20968	20767.3
YDR383C	NKP1	chrIV	1494.33	1278.32	805.977	715.865	1655.1	1430.82	781.565	811.659
YDR384C	ATO3	chrIV	4246.13	3595.83	16370.1	19191.4	4157.84	4059.86	25716.8	23929.6
YDR385W	EFT2	chrIV	57980.6	55030.1	24091.9	22237.8	48705.1	47277.5	29025.3	22841.5
YDR386W	MUS81	chrIV	1123.94	1214.16	1391.74	1272.76	1341.71	1577.83	1384.76	1415.53
YDR387C	CIN10	chrIV	2343.09	926.42	1387.28	1609.7	2003.08	1220.38	2261.26	2106.6
YDR388W	RVS167	chrIV	8710.55	6690.05	9114.49	9724.16	8281.1	7435.02	10390.5	11225
YDR389W	SAC7	chrIV	3338.15	4384.21	3420.94	3382.36	3270.06	3671.19	3642.19	3220.66
YDR390C	UBA2	chrIV	5092.57	4701.12	4244.75	4528.15	5219.6	5131.21	4729.67	4542.51
YDR391C	YDR391C	chrIV	3997.66	1758.54	1640.48	1816.66	2903.13	1400.61	1394.35	1526.85
YDR392W	SPT3	chrIV	2165.45	1995.74	2376.92	2496.53	2191.56	2266.55	2069.47	2526.81
YDR393W	SHE9	chrIV	2215.37	1974.35	4722.63	4753.1	1938.39	1725.84	2111.66	2647.4
YDR394W	RPT3	chrIV	17212.1	16622.1	16452.1	18435.5	17773.4	17805.2	19401	20633.8
YDR395W	SXM1	chrIV	10067.9	11209.4	6382.73	5791.91	9176.69	10867.6	6717.62	5958.04
YDR397C	NCB2	chrIV	12.7721	26.2469	51.7109	42.9919	5.5765	38.2626	24.9334	32.4664
YDR398W	UTP5	chrIV	9900.68	15314.6	9110.03	9243.25	11126.2	14493.5	10131.6	9533.98
YDR399W	HPT1	chrIV	30651.8	36071.1	19707.2	16050	24175.2	27536	15306.2	14266.7
YDR400W	URH1	chrIV	2588.09	3268.23	2425.06	2078.61	2630.99	3097.26	2157.69	1687.32
YDR402C	DIT2	chrIV	192.742	207.059	279.952	309.941	141.643	196.347	240.703	255.093
YDR403W	DIT1	chrIV	590.999	510.357	661.543	624.882	461.734	495.4	735.534	672.518
YDR404C	RPB7	chrIV	4542.21	4245.2	3017.06	2780.48	4137.76	4250.17	3100.37	2677.08
YDR405W	MRP20	chrIV	3579.66	4051.75	10990.3	12362.7	2209.41	2545.47	5239.84	5922.79
YDR406W	PDR15	chrIV	1916.97	1751.74	3442.34	4046.24	1817.94	1753.03	4029.61	3867.21
YDR407C	TRS120	chrIV	2995.63	3383.91	3021.52	3017.43	3078.23	3539.29	3351.62	3288.38
YDR408C	ADE8	chrIV	6251.35	6129.15	3582.32	3642.31	7159.11	6907.4	3432.17	3866.28
YDR409W	SIZ1	chrIV	2431.34	2216.41	1846.44	1961.63	1935.05	2057.12	2166.33	2130.72
YDR410C	STE14	chrIV	1750.93	1809.09	1296.34	1258.76	1896.01	2007.78	1885.35	1486.96
YDR411C	DFM1	chrIV	2395.34	2249.46	2313.62	2513.53	2507.19	2446.79	2948.85	2647.4
YDR412W	RRP17	chrIV	394.773	392.732	270.145	244.954	324.552	484.324	201.385	214.278
YDR414C	ERD1	chrIV	1990.12	2432.22	1823.25	1715.68	2375.59	2764.98	1944.8	1735.56
YDR415C	YDR415C	chrIV	1511.75	1753.68	1601.25	1631.69	1838.01	1737.93	1556.42	1708.66
YDR416W	SYF1	chrIV	2080.69	2677.19	1932.03	1839.65	2252.91	2410.54	1765.47	2392.31
YDR418W	RPL12B	chrIV	14569.4	14738.1	5284.32	4012.24	13373.6	15542.7	4880.23	4619.5
YDR419W	RAD30	chrIV	1716.1	2005.46	2145.11	2289.57	1661.8	1850.7	1775.06	2012.92
YDR420W	HKR1	chrIV	3287.07	4061.47	2737.11	2919.45	3509.85	3591.65	4147.57	3027.72
YDR421W	ARO80	chrIV	1582.58	1388.17	2601.59	2293.57	1379.63	1406.65	2273.73	2151.13
YDR422C	SIP1	chrIV	2833.08	2940.63	2661.33	2887.45	2704.6	2949.24	3124.34	2893.22
YDR423C	CAD1	chrIV	1759.06	1423.17	2111.23	2402.55	1633.91	1394.57	1753.97	2133.5
YDR424C	DYN2	chrIV	1230.76	1391.09	1418.48	1292.76	1270.33	1433.84	1173.79	1376.57
YDR425W	SNX41	chrIV	1182	693.114	917.423	1202.77	1159.91	849.832	1020.35	1198.47
YDR427W	RPN9	chrIV	10134.1	10861.4	10270	10812	10776	11004.5	9586.88	11315.9
YDR428C	BNA7	chrIV	1771.83	1568.01	1857.13	1913.64	1851.4	2016.84	1680.13	2149.27
YDR429C	TIF35	chrIV	20153.2	21432.1	13537.6	13100.5	18912.1	19858.3	11415.6	11969
YDR430C	CYM1	chrIV	4146.28	5532.27	11418.3	13331.5	2346.59	2946.22	5785.5	5832.82
YDR432W	NPL3	chrIV	15134.9	13179.9	7021.98	7913.51	12769.1	10853.5	7865.52	6937.6
YDR434W	GPI17	chrIV	3871.1	3868.99	3670.58	3407.36	4264.91	4465.65	4218.53	4009.13
YDR435C	PPM1	chrIV	1485.04	997.384	2222.68	2309.56	1493.39	1083.44	1703.14	1819.97
YDR436W	PPZ2	chrIV	2460.37	1559.26	2842.32	3128.41	2211.64	1330.13	3151.19	2756.86
YDR437W	GPI19	chrIV	395.934	206.087	275.494	249.953	384.778	315.163	360.575	319.098
YDR438W	THI74	chrIV	1147.16	991.551	1103.76	996.812	1269.21	990.8	1494.08	1259.7
YDR439W	LRS4	chrIV	1516.39	1430.94	1212.53	1379.74	1409.74	1426.79	1317.63	1385.85
YDR440W	DOT1	chrIV	1946	2425.41	2045.26	1838.65	1609.38	2183.99	1492.17	1459.13
YDR441C	APT2	chrIV	3860.65	4418.23	3979.06	3671.31	2980.08	3225.13	3724.66	3406.19
YDR443C	SSN2	chrIV	1507.1	1449.41	1663.66	1745.67	1395.24	1470.09	2025.36	2067.64
YDR444W	YDR444W	chrIV	2231.63	2248.49	1758.17	1746.67	2525.04	2302.8	1708.89	2019.41
YDR446W	ECM11	chrIV	121.915	185.673	49.9278	36.993	229.752	256.762	74.8001	38.032
YDR447C	RPS17B	chrIV	38073.5	42156.5	16604.5	13011.5	35140.9	40418.4	13198.4	13101.6
YDR448W	ADA2	chrIV	1256.31	1540.79	1202.72	1241.77	1548.04	1891.98	1282.15	1433.16
YDR449C	UTP6	chrIV	3829.3	6746.44	3027.76	2694.49	3671.57	6080.73	2542.24	2603.8
YDR450W	RPS18A	chrIV	59209	62001.1	22409.5	18971.4	56941.6	65384.7	17276.9	19768.3
YDR451C	YHP1	chrIV	1451.37	1901.44	2106.77	1687.68	1396.36	2281.66	2051.25	1691.96
YDR452W	PPN1	chrIV	8286.75	7959.63	8990.56	8588.38	8911.25	9212.22	9659.76	9825.25
YDR453C	TSA2	chrIV	1375.9	430.644	889.784	890.832	627.914	413.84	845.816	848.764
YDR454C	GUK1	chrIV	11548.3	11573	6450.49	6346.8	12607.3	13375.8	6968.87	6918.12
YDR456W	NHX1	chrIV	3334.67	3353.78	3204.29	3518.34	3604.65	3616.82	4138.94	3843.09
YDR457W	TOM1	chrIV	6708.82	6901.97	6374.71	6708.73	7199.26	6860.08	7215.33	7296.59
YDR458C	HEH2	chrIV	3628.43	3677.49	3463.74	3392.36	3320.25	2841.5	3106.12	3314.35
YDR459C	PFA5	chrIV	1598.83	1790.62	1875.86	1649.69	1844.71	1765.11	2156.74	2028.68
YDR460W	TFB3	chrIV	1923.94	1971.44	1867.83	1931.64	1671.83	1756.05	1369.42	1783.8
YDR461C-A	CMI8	chrIV	254.28	274.135	1371.23	1578.7	187.37	288.983	884.175	1041.71
YDR461W	MFA1	chrIV	7703.88	11015.9	2013.16	1903.64	27.8825	34.2349	43.1539	38.9597
YDR462W	MRPL28	chrIV	1954.13	2185.3	6835.65	7476.59	1106.38	1040.14	3658.49	3828.25
YDR463W	STP1	chrIV	3083.87	3472.37	5221.91	5275	2787.13	3018.72	4732.54	4607.44
YDR464W	SPP41	chrIV	2793.6	3410.16	3162.39	3144.41	3184.18	3713.48	3702.6	3506.37
YDR465C	RMT2	chrIV	9570.93	10506.6	5743.48	4937.07	9633.96	9937.2	5944.69	5247.49
YDR466W	PKH3	chrIV	2331.48	2539.15	2584.65	2571.51	2119.07	2283.67	2739.79	2872.81
YDR468C	TLG1	chrIV	2051.66	2194.05	2526.7	2561.52	2016.46	2116.53	1781.78	2205.86
YDR469W	SDC1	chrIV	1566.32	1687.58	1342.7	1321.75	1490.04	1688.59	922.534	1195.69
YDR470C	UGO1	chrIV	2184.02	2359.31	4187.69	4258.2	1455.47	1566.75	2617.04	2307.9
YDR471W	RPL27B	chrIV	39773.4	44662.6	16631.3	13709.4	35360.6	41738.4	14429.7	14762.9
YDR472W	TRS31	chrIV	3400.85	2977.57	2187.91	2000.62	3643.68	3620.85	2746.51	2143.71
YDR473C	PRP3	chrIV	1691.72	1607.87	2162.05	2035.62	1519.04	1572.79	1600.53	1781.94
YDR475C	JIP4	chrIV	4839.45	1889.78	2631.01	2893.45	4624.03	1729.87	2477.03	2447.04
YDR476C	YDR476C	chrIV	2924.8	2799.67	3889.02	4168.21	2864.09	2560.57	4198.39	4045.31
YDR477W	SNF1	chrIV	7833.92	6444.11	6766.1	6883.7	6418.55	5591.37	5260.94	5229.87
YDR478W	SNM1	chrIV	664.148	834.069	718.603	733.861	597.801	888.095	606.072	735.595
YDR479C	PEX29	chrIV	2954.99	2184.33	3172.2	3395.36	2945.51	2242.39	3706.44	3639.94
YDR480W	DIG2	chrIV	1288.82	1493.16	1537.95	1405.73	1338.36	1549.63	1384.76	1253.2
YDR481C	PHO8	chrIV	11864.1	7266.51	7158.39	7234.63	7391.09	5461.48	6998.6	7660.21
YDR482C	CWC21	chrIV	1137.88	1307.49	1748.36	1767.67	1290.4	1214.33	1247.63	1300.51
YDR483W	KRE2	chrIV	17502.4	15875.5	15691.6	15514.1	16651.4	15846.8	17795.7	15236.9
YDR484W	VPS52	chrIV	1658.05	1474.69	1602.15	1533.71	1822.4	1562.72	1545.87	1595.49
YDR485C	VPS72	chrIV	2866.75	3146.72	3178.44	3272.38	2682.3	2940.18	3146.4	3468.34
YDR486C	VPS60	chrIV	2972.41	2544.98	3595.69	3840.27	2817.25	2843.51	3253.8	3801.35
YDR487C	RIB3	chrIV	8314.62	7201.38	8715.96	8813.34	7134.57	7355.48	6166.21	7913.45
YDR488C	PAC11	chrIV	1322.49	1473.72	1809.88	1740.67	1177.76	1319.05	1669.58	1541.69
YDR489W	SLD5	chrIV	1207.54	1328.87	1252.65	1154.78	1116.42	1276.76	1650.4	1129.83
YDR490C	PKH1	chrIV	1869.37	1742.99	2855.69	3320.37	1515.69	1767.13	2938.3	3495.24
YDR492W	IZH1	chrIV	8221.73	9675.4	6388.97	6335.8	7638.69	9811.33	10876.7	13479.1
YDR493W	MZM1	chrIV	1468.79	1780.9	3983.52	4520.15	974.772	1097.53	1746.29	2275.43
YDR494W	RSM28	chrIV	4611.88	5347.57	12562.2	13746.4	3025.81	3213.05	4018.11	4499.84
YDR495C	VPS3	chrIV	1580.25	1790.62	1848.22	1844.65	1669.6	1672.48	1870	2396.02
YDR496C	PUF6	chrIV	12810.4	19767.8	8480.59	8379.42	11467.5	16351.2	7410.96	7489.53
YDR497C	ITR1	chrIV	19055.9	19695.9	19125.9	24128.4	28748	23070.3	32442.1	29937.7
YDR498C	SEC20	chrIV	1946	2345.7	2140.65	2534.52	2200.49	2157.81	2161.53	2598.24
YDR499W	LCD1	chrIV	1278.37	1820.76	1552.22	1651.69	1274.79	1654.35	1585.19	1638.16
YDR500C	RPL37B	chrIV	36013.8	41930.9	15616.7	12858.6	36235	45804.3	13154.3	14010.6
YDR501W	PLM2	chrIV	901.012	1055.71	1154.58	1010.81	1014.92	1098.54	1101.86	987.905
YDR502C	SAM2	chrIV	15934.9	16572.5	3457.5	3368.36	16525.4	17432.6	4377.72	4849.55
YDR503C	LPP1	chrIV	966.033	894.34	1274.94	977.815	893.355	1039.13	901.437	1071.39
YDR504C	SPG3	chrIV	386.645	436.477	707.013	487.908	475.118	485.331	654.98	617.789
YDR505C	PSP1	chrIV	5812.45	3302.25	5873.64	6212.83	4893.94	2945.21	5834.41	5574.01
YDR506C	GMC1	chrIV	949.778	705.751	1080.58	1097.79	1103.03	853.86	1334.89	1315.35
YDR507C	GIN4	chrIV	6365.14	9957.31	8065.12	6741.73	4955.28	8006.95	6247.73	4818.94
YDR508C	GNP1	chrIV	11427.5	14440.7	18222.7	15515.1	9959.63	12977.1	21384.2	15615.4
YDR510W	SMT3	chrIV	4773.27	5308.69	4861.72	4401.17	5131.49	5693.07	5304.09	4536.94
YDR511W	SDH7	chrIV	1277.21	1198.61	4161.84	4165.21	669.18	722.961	1332.02	1751.33
YDR512C	EMI1	chrIV	1230.76	1275.41	2795.95	2844.46	1408.62	1594.95	2152.9	2741.09
YDR513W	GRX2	chrIV	4059.2	2592.61	5496.51	5794.91	3882.36	2621.99	5587.95	5582.36
YDR514C	YDR514C	chrIV	2073.72	3226.43	1432.75	1261.76	1925.01	2594.81	841.021	1153.02
YDR515W	SLF1	chrIV	2526.55	3027.15	4722.63	5247.01	2033.19	2346.1	2530.74	2942.38
YDR516C	EMI2	chrIV	8241.47	1337.62	4256.34	4096.23	4583.88	1125.73	3811.93	4215.06
YDR517W	GRH1	chrIV	3954.7	3014.51	4562.15	4527.15	3473.04	3331.87	5351.08	5268.83
YDR518W	EUG1	chrIV	1805.51	1696.33	1179.54	1049.8	1956.24	1962.47	1636.01	1138.18
YDR519W	FPR2	chrIV	2805.21	2765.65	3043.81	2870.46	2803.86	3134.51	2454.98	3002.68
YDR520C	URC2	chrIV	1316.68	1530.1	1394.41	1264.76	1636.14	1807.4	1875.76	1608.48
YDR522C	SPS2	chrIV	348.329	230.39	163.157	191.964	318.976	306.101	355.78	258.803
YDR523C	SPS1	chrIV	131.204	231.362	82.0242	101.981	160.603	197.354	117.954	150.273
YDR524C	AGE1	chrIV	3304.48	3311	3535.06	3359.37	3104.99	2995.56	3473.41	3438.65
YDR524C-B	YDR524C-B	chrIV	109778	101755	54887.6	46848.2	104980	100695	56214.2	39835.3
YDR524W-C	YDR524W-C	chrIV	29135.4	29441.3	14670.7	10854	26334.5	27472.5	15306.2	8278
YDR525W	API2	chrIV	20.8998	20.4143	25.8554	20.996	33.459	21.1451	25.8923	24.1179
YDR525W-A	SNA2	chrIV	1486.2	1237.49	3928.25	3888.27	1427.58	1244.54	5550.55	4264.23
YDR527W	RBA50	chrIV	2186.35	3450.99	2658.65	2474.53	2268.52	3054.97	2505.8	2449.82
YDR528W	HLR1	chrIV	668.792	1764.38	798.844	532.899	662.488	1795.32	1396.27	909.986
YDR529C	QCR7	chrIV	9735.8	9978.7	26280.7	26567	9838.06	9529.4	23137.2	30021.2
YDR530C	APA2	chrIV	1840.34	1495.1	2613.18	2920.45	1987.46	1635.22	3901.11	4257.73
YDR531W	CAB1	chrIV	6101.57	6697.83	4852.8	4809.09	6203.3	7318.22	3458.07	4450.68
YDR532C	KRE28	chrIV	1384.03	1272.49	1281.18	1133.79	1336.13	1282.8	911.027	1118.7
YDR533C	HSP31	chrIV	3022.34	2411.8	2160.27	2412.54	2960.01	2548.49	2165.37	2598.24
YDR534C	FIT1	chrIV	277.502	249.832	797.953	807.847	305.592	258.776	1377.09	1285.67
YDR536W	STL1	chrIV	375.034	249.832	16528.8	18380.5	482.925	287.976	20179.7	22375.8
YDR538W	PAD1	chrIV	123.076	186.645	183.663	250.953	176.217	168.154	234.949	272.718
YDR539W	FDC1	chrIV	1134.39	1114.04	1620.87	1580.7	691.486	816.604	1559.29	1552.82
YDR540C	IRC4	chrIV	522.494	409.258	138.193	124.976	422.699	418.875	71.9232	86.2678
YDR541C	YDR541C	chrIV	1274.88	1017.8	677.591	582.89	1178.87	1081.42	972.401	858.968
YEL001C	IRC22	chrV	8710.55	8511.79	6970.27	7115.66	9631.73	10520.2	7620.98	7672.27
YEL002C	WBP1	chrV	10036.5	10017.6	8012.51	7749.54	11689.5	11669.1	9950.33	9214.89
YEL003W	GIM4	chrV	2548.61	2942.57	1898.15	1754.67	2821.71	3780.95	1643.68	1751.33
YEL004W	YEA4	chrV	1126.26	1013.91	1184	1166.78	959.158	938.44	1316.67	1250.42
YEL005C	VAB2	chrV	925.395	595.903	1048.48	1214.77	943.544	665.568	1102.82	1298.66
YEL006W	YEA6	chrV	2850.49	2941.6	2943.95	3025.43	2472.62	3043.89	2893.23	3150.17
YEL007W	MIT1	chrV	8186.9	4124.66	5079.26	3678.31	8159.53	5448.39	6860.51	4005.42
YEL008W	YEL008W	chrV	82.4379	76.7966	17.8313	22.9957	89.224	78.539	26.8513	25.0455
YEL009C	GCN4	chrV	57758.8	51469.3	67567.4	66487.4	54096.5	50372.7	74825	72820.2
YEL011W	GLC3	chrV	5599.97	665.895	5480.46	6111.85	3803.17	683.692	4626.1	3690.04
YEL012W	UBC8	chrV	1313.2	658.118	4793.96	5689.93	1317.17	829.694	4318.27	6015.56
YEL013W	VAC8	chrV	4676.9	4342.41	2867.28	3210.39	4448.93	3859.49	2929.67	2818.08
YEL014C	YEL014C	chrV	114.949	143.872	113.229	110.979	91.4546	143.988	84.3898	85.3402
YEL015W	EDC3	chrV	5467.61	6059.15	4538.08	4990.06	5032.23	5129.2	4568.56	4446.97
YEL016C	NPP2	chrV	1480.4	1576.76	1507.64	1564.7	1756.6	2031.94	2154.82	2318.1
YEL017C-A	PMP2	chrV	21850.7	19343	6798.2	6150.84	20470.2	19698.2	6101	4744.73
YEL017W	GTT3	chrV	2328	1985.05	1903.5	1958.63	2221.68	1966.5	1523.81	1503.66
YEL018W	EAF5	chrV	444.7	493.831	469.856	475.91	468.426	468.213	399.893	560.277
YEL019C	MMS21	chrV	351.813	354.82	496.603	516.902	306.707	380.612	618.539	666.025
YEL020C	PXP1	chrV	1496.65	1697.3	4406.13	5037.05	1782.25	1790.29	5474.79	5616.68
YEL020W-A	TIM9	chrV	622.348	1010.02	1816.12	1698.68	455.042	655.498	661.693	959.15
YEL021W	URA3	chrV	4911.44	4970.39	4035.23	4102.23	4908.43	4867.4	3527.11	3934
YEL022W	GEA2	chrV	4789.53	5681	3683.96	3303.38	5023.31	5850.15	3881.93	3795.78
YEL023C	YEL023C	chrV	1094.91	1119.87	991.423	967.817	1314.94	1399.61	1472.03	1473.97
YEL024W	RIP1	chrV	11362.5	12060	36353.7	37189	10464.9	9644.19	38094.3	38516.3
YEL025C	YEL025C	chrV	2819.14	2762.73	2680.94	2813.47	2781.56	2660.26	3616.3	3756.82
YEL026W	SNU13	chrV	20854.5	24965.7	9137.67	7641.56	21123.8	23864.8	10246.7	7404.19
YEL027W	VMA3	chrV	22062	18622.7	12212.7	11725.8	21656.9	20954.8	15077	13290.8
YEL028W	YEL028W	chrV	334.396	313.019	339.687	280.947	384.778	296.032	389.344	472.154
YEL029C	BUD16	chrV	2006.38	2025.87	1346.27	1308.75	1810.13	1901.05	1373.25	1316.28
YEL030W	ECM10	chrV	985.772	903.089	882.652	981.815	830.898	843.791	967.606	834.85
YEL031W	SPF1	chrV	20563	21974.5	15442.8	14726.2	23071.1	23559.7	20264.1	15623.7
YEL032W	MCM3	chrV	4019.72	4919.84	3989.76	4138.22	4329.59	4974.14	5371.22	4335.65
YEL033W	MTC7	chrV	761.68	763.105	672.242	529.9	697.062	699.803	879.381	743.944
YEL035C	UTR5	chrV	18.5776	29.1633	45.4699	62.9881	27.8825	53.3662	80.5539	50.091
YEL036C	ANP1	chrV	6429	8553.59	6796.42	6796.72	7421.2	9032.99	9235.89	7898.61
YEL037C	RAD23	chrV	17381.6	20061.4	17510.4	19393.3	16887.9	18838.3	20444.4	19754.4
YEL038W	UTR4	chrV	1255.15	1203.47	1628	1493.72	1559.19	1211.31	1833.56	1681.76
YEL039C	CYC7	chrV	484.178	102.071	358.41	258.951	281.056	74.5113	261.8	271.79
YEL040W	UTR2	chrV	20645.5	30198.6	4219.79	2982.44	23721.3	33151.5	4579.11	2492.49
YEL041W	YEF1	chrV	593.321	497.72	3362.99	2715.49	672.526	555.814	1755.88	1460.99
YEL042W	GDA1	chrV	12534	14197.7	10492.9	9452.22	12536	13278.1	12051.4	9010.81
YEL043W	GTA1	chrV	4775.59	5036.5	5417.16	5893.89	4339.63	4593.52	5954.28	5306.86
YEL044W	IES6	chrV	2606.66	2965.9	3805.21	3868.27	2954.43	2953.27	2941.18	3979.45
YEL046C	GLY1	chrV	21821.7	22035.8	34465.3	35963.2	17938.5	17282.6	40487.9	34663.9
YEL047C	FRD1	chrV	4131.18	3411.13	3021.52	2562.52	4022.89	3760.81	4098.66	3643.66
YEL048C	TCA17	chrV	687.37	788.38	478.772	329.938	813.054	948.509	623.334	459.167
YEL049W	PAU2	chrV	175.326	186.645	175.639	186.965	139.412	252.734	235.908	192.943
YEL050C	RML2	chrV	4658.32	5568.24	12018.3	12634.6	2380.05	2773.03	5073.94	5525.78
YEL051W	VMA8	chrV	7583.13	7599.95	5732.78	5487.96	7934.24	8431.87	4189.76	6184.38
YEL052W	AFG1	chrV	3917.54	3555.97	8564.39	8981.3	3961.54	3318.78	7928.81	6622.21
YEL053C	MAK10	chrV	4855.71	4705.01	3978.17	4021.24	4199.1	4105.17	3924.13	3484.11
YEL054C	RPL12A	chrV	15489	14531.1	4817.14	3932.26	13378	13163.3	4360.46	4291.13
YEL055C	POL5	chrV	8812.73	11388.3	5806.78	5245.01	8353.6	10077.2	5238.88	5539.69
YEL056W	HAT2	chrV	3364.86	3274.06	2622.99	2720.49	3101.65	3261.38	2543.2	2712.33
YEL057C	SDD1	chrV	368.068	272.19	581.302	564.893	342.397	210.444	352.903	473.081
YEL058W	PCM1	chrV	8242.63	7545.51	8436.9	8949.31	8640.23	8035.14	9004.78	9496.88
YEL059C-A	SOM1	chrV	385.484	325.656	739.109	784.852	197.408	231.589	794.032	748.582
YEL059W	HHY1	chrV	45.2828	42.7728	106.988	132.975	79.1863	38.2626	145.764	113.169
YEL060C	PRB1	chrV	15921	8901.6	36055.9	41544.2	15135.7	6795.64	35323.9	29289.3
YEL061C	CIN8	chrV	2172.41	2818.14	2062.19	1896.64	2531.73	3167.74	2130.84	2074.14
YEL062W	NPR2	chrV	1452.53	1310.4	1623.54	1593.7	1375.16	1282.8	1935.21	1550.97
YEL063C	CAN1	chrV	5087.93	6681.3	7209.21	7345.61	4978.7	5843.1	8270.2	6653.75
YEL064C	AVT2	chrV	1020.6	1057.65	1061.86	1039.8	1031.65	1150.9	1338.73	990.688
YEL065W	SIT1	chrV	1227.28	2770.51	2540.07	2070.61	917.892	2430.68	2632.39	1903.46
YEL066W	HPA3	chrV	768.646	784.492	2886	2854.46	763.98	894.136	2735.96	2963.72
YEL067C	YEL067C	chrV	200.87	280.939	426.169	396.925	223.06	267.838	499.626	427.629
YEL068C	YEL068C	chrV	948.617	880.731	938.82	1091.79	927.929	1038.12	1124.88	1135.4
YEL069C	HXT13	chrV	61.5382	72.9082	107.88	125.976	64.6874	57.3939	163.026	107.603
YEL070W	DSF1	chrV	85.9212	41.8007	194.362	233.956	57.9956	27.1866	383.59	239.324
YEL071W	DLD3	chrV	22038.8	13736.9	7339.38	6846.71	11640.4	8559.74	3994.13	3759.61
YEL072W	RMD6	chrV	705.947	592.986	515.326	616.884	823.091	716.92	684.708	666.025
YEL073C	YEL073C	chrV	709.43	318.852	417.253	319.94	681.448	355.439	502.503	437.832
YEL077C	YEL077C	chrV	633.959	648.397	700.772	649.877	641.297	768.272	950.345	748.582
YER001W	MNN1	chrV	16554.9	14052.8	9384.64	8273.44	14888.1	12442.4	8074.57	7430.16
YER002W	NOP16	chrV	7784	10790.4	5375.26	4982.06	7916.4	9924.11	4529.24	4993.33
YER003C	PMI40	chrV	9509.39	10057.4	9225.05	7973.49	10482.7	12280.3	9449.74	8716.76
YER004W	FMP52	chrV	7071.08	8016.01	13756.9	15080.2	7186.99	8366.42	15405	15515.2
YER005W	YND1	chrV	3685.32	3850.52	2976.94	3162.4	3586.8	4165.59	3575.06	3762.39
YER006W	NUG1	chrV	14236.2	18432.2	9403.36	8859.33	14856.9	17529.3	8020.87	9405.05
YER007C-A	TMA20	chrV	5788.07	5898.76	3708.92	3230.39	5829.67	6332.46	3405.32	3670.56
YER007W	PAC2	chrV	957.905	1105.29	1139.42	1182.78	981.464	1279.78	918.699	1263.41
YER008C	SEC3	chrV	4457.45	4780.83	3981.74	3681.3	4257.1	4515.99	3967.28	3831.03
YER009W	NTF2	chrV	15521.5	14842.2	8952.23	8421.41	15548.4	16405.6	10009.8	8934.75
YER010C	YER010C	chrV	1992.44	1843.12	2648.85	2568.52	1909.39	1847.68	2674.58	2395.09
YER011W	TIR1	chrV	613.059	455.919	139.084	110.979	361.357	265.824	166.862	127.083
YER012W	PRE1	chrV	12940.4	12816.3	11041.2	11813.8	12892.9	12989.1	10850.8	11910.5
YER013W	PRP22	chrV	2085.33	2439.99	1924	2047.61	2410.16	2546.48	2284.28	2136.29
YER014W	HEM14	chrV	1339.91	1088.76	1316.84	1377.74	1099.69	1003.89	1103.78	1265.26
YER015W	FAA2	chrV	840.635	736.859	8337.04	7990.49	737.213	766.259	8416.93	6225.2
YER016W	BIM1	chrV	3043.24	3102	1981.95	1852.65	3545.54	3678.24	1519.98	1912.73
YER017C	AFG3	chrV	6759.91	7798.26	12003.2	12840.6	5318.86	5576.27	7510.7	6806.81
YER018C	SPC25	chrV	1056.6	985.718	1392.63	1392.74	953.581	1039.13	1325.3	1561.17
YER019C-A	SBH2	chrV	5712.6	6412.03	4940.17	4917.07	5967.97	6966.81	4397.86	4736.38
YER019W	ISC1	chrV	2596.21	2555.67	2636.36	2758.48	3002.39	2571.65	3043.79	2988.76
YER020W	GPA2	chrV	6258.31	3263.37	6786.61	8386.42	4985.39	2933.13	5201.48	5652.86
YER021W	RPN3	chrV	14698.3	15189.2	15373.3	16755.8	17006.1	17412.5	16566.3	18574.5
YER022W	SRB4	chrV	2367.48	2557.62	2052.39	2280.57	2500.5	2385.37	2525.94	2368.19
YER023W	PRO3	chrV	3921.03	3807.75	4162.73	4176.21	4187.95	4711.33	4886.94	5752.11
YER024W	YAT2	chrV	1217.99	1438.72	7612.2	8011.49	1430.93	1379.47	5633.02	6099.97
YER025W	GCD11	chrV	24563	25658.8	17016.5	16296.9	23262.9	23752	16679.5	16064.4
YER026C	CHO1	chrV	7168.62	7348.17	10732.7	12705.6	8813.1	7563.91	11639.1	11312.2
YER027C	GAL83	chrV	3944.25	3732.9	3292.56	3374.36	3754.1	3592.66	2853.91	3029.58
YER028C	MIG3	chrV	519.011	979.886	245.181	275.948	558.765	601.125	357.698	207.785
YER029C	SMB1	chrV	2646.14	3314.89	2347.5	2487.53	2645.49	2916.01	1927.54	2112.17
YER030W	CHZ1	chrV	2409.28	2773.43	4138.65	4355.18	2522.81	3132.5	3912.62	4511.9
YER031C	YPT31	chrV	5838	6169	4635.26	4498.15	6377.28	7406.83	4137.98	4791.11
YER032W	FIR1	chrV	2214.21	2706.35	2146	1776.66	2024.27	2579.7	2469.36	2024.05
YER033C	ZRG8	chrV	1329.46	805.878	1304.36	1418.73	1142.07	730.01	1870.96	1525.92
YER034W	YER034W	chrV	1510.59	1436.78	2237.83	2473.53	1504.54	1446.93	2691.84	2549.07
YER035W	EDC2	chrV	1551.23	1177.22	2584.65	3222.39	2094.53	1116.66	2753.22	3038.85
YER036C	ARB1	chrV	28574.6	31896.8	19169.6	18698.5	27042.7	27869.3	22453.5	19579.1
YER037W	PHM8	chrV	7345.1	1341.51	3446.8	3686.3	6513.35	1408.67	3747.68	3832.89
YER038C	KRE29	chrV	885.917	996.412	1139.42	1184.78	964.734	894.136	1343.52	1102.93
YER039C	HVG1	chrV	101.015	86.5177	307.591	235.955	123.798	101.698	382.631	386.814
YER039C-A	YER039C-A	chrV	70.8269	77.7687	309.374	304.942	103.723	103.712	284.816	320.953
YER040W	GLN3	chrV	1074.02	1085.85	2368	2541.52	1175.53	1208.29	2168.24	2244.82
YER041W	YEN1	chrV	1357.32	1195.69	1640.48	1457.72	1520.15	1380.47	1810.55	2237.4
YER042W	MXR1	chrV	4479.51	4227.7	2291.33	2234.58	3715.06	4052.81	2343.74	2650.18
YER043C	SAH1	chrV	62050.2	60312.6	35906.1	36879	62698.8	58377.6	41823.8	38404.9
YER044C	ERG28	chrV	7981.38	7598.98	4522.92	3971.25	9428.74	8720.85	5631.1	5333.76
YER044C-A	MEI4	chrV	272.858	188.589	179.205	146.972	228.636	153.05	222.482	174.391
YER045C	ACA1	chrV	1856.59	1175.28	1675.25	1554.71	1492.27	951.53	2069.47	1605.69
YER046W	SPO73	chrV	385.484	271.218	517.109	396.925	410.43	492.379	496.749	653.038
YER047C	SAP1	chrV	2071.4	2003.52	1972.15	2175.59	1957.35	1807.4	2400.32	2601.95
YER048C	CAJ1	chrV	6614.77	6412.03	6097.43	6736.73	6894.78	6759.39	5055.72	6581.4
YER048W-A	ISD11	chrV	2232.79	2819.12	3943.4	4013.24	2515	2779.07	2384.97	2779.12
YER049W	TPA1	chrV	12164.8	15474	5128.29	5330.99	11827.8	13968.9	5472.87	4533.23
YER050C	RSM18	chrV	2490.55	2827.86	5707.81	6023.86	1989.69	2046.04	2991.04	3304.15
YER051W	JHD1	chrV	1043.83	1019.74	1427.4	1596.7	983.694	1153.92	1667.66	1567.66
YER052C	HOM3	chrV	9622.01	8065.59	16257.7	18220.6	6012.58	5451.41	11048.4	12133.1
YER053C	PIC2	chrV	8955.54	1921.86	2425.06	2789.47	8967.01	1687.58	3041.87	3998
YER053C-A	YER053C-A	chrV	5062.38	1984.07	1334.68	759.857	6038.23	3424.5	2440.59	1880.27
YER054C	GIP2	chrV	825.54	484.11	648.169	556.895	757.289	430.958	417.154	346.926
YER055C	HIS1	chrV	15310.2	16741.7	10619.5	9930.13	11172	12711.2	5695.36	6820.72
YER056C	FCY2	chrV	41736.8	58292.5	36014	31898	35250.2	49939.7	33981.3	23993.6
YER056C-A	RPL34A	chrV	35338	38764.8	12933.1	9985.11	32749.7	38101.5	10708.9	10866
YER057C	HMF1	chrV	3948.89	4157.71	6930.15	6680.74	3304.63	3592.66	7228.76	7729.78
YER058W	PET117	chrV	733.814	915.727	3970.15	4097.23	345.743	399.743	1175.7	1291.23
YER059W	PCL6	chrV	2108.55	1497.05	1624.44	1681.68	2077.8	1604.01	1776.02	1853.37
YER060W	FCY21	chrV	3569.21	3604.58	1992.65	1951.63	3537.73	3746.71	2550.87	2255.95
YER060W-A	FCY22	chrV	1046.15	1129.59	768.531	780.853	972.541	1137.81	714.437	802.383
YER061C	CEM1	chrV	2838.88	2903.69	1888.34	2274.57	2557.38	2465.92	2008.09	1896.04
YER062C	GPP2	chrV	7937.26	4549.47	17129.7	17597.7	6329.33	3197.95	16303.5	15575.5
YER063W	THO1	chrV	4193.88	4026.47	4206.41	4241.2	4234.79	3944.07	3758.22	4134.36
YER064C	VHR2	chrV	5202.88	8263.9	11286.3	11268.9	4266.02	6707.03	13976.1	12040.4
YER065C	ICL1	chrV	1851.95	1640.92	53641.1	72755.3	1503.42	1568.77	29963.2	39558
YER066W	RRT13	chrV	495.789	344.127	779.23	676.872	486.271	335.301	943.632	1132.61
YER068W	MOT2	chrV	3961.66	4517.39	4107.45	4843.09	4040.73	4222.98	5139.15	4742.87
YER069W	ARG56	chrV	2225.82	2480.82	4757.4	4635.12	1843.59	2017.85	4066.06	4424.7
YER070W	RNR1	chrV	15400.8	21611	13634.7	9884.13	13972.5	20667.8	19759.7	10376.3
YER071C	TDA2	chrV	927.717	907.95	1350.72	1367.74	943.544	942.468	875.545	1153.95
YER072W	VTC1	chrV	22582.2	21313.5	18705.1	16459.9	17375.3	15350.3	15547.9	14302.8
YER073W	ALD5	chrV	10543.9	5621.71	17129.7	18312.5	5227.41	3164.72	12789.9	13355.7
YER074W	RPS24A	chrV	55072	55106.9	17844.7	13825.4	49349.8	52940.3	14951.4	14501.3
YER074W-A	YOS1	chrV	1646.44	1744.94	1399.76	1446.73	1697.49	1949.38	1163.24	1529.63
YER075C	PTP3	chrV	1365.45	2508.04	3472.65	3607.32	1481.12	2272.6	4341.28	4101.89
YER076C	YER076C	chrV	577.065	519.106	524.242	648.877	641.297	565.883	726.903	743.016
YER077C	MRX1	chrV	2066.75	2646.08	2452.7	2584.51	1969.62	2230.31	1807.67	1934.07
YER078C	ICP55	chrV	2768.06	2241.68	2411.69	2679.49	2943.28	2245.41	1915.07	2143.71
YER078W-A	YER078W-A	chrV	16.2554	8.74898	5.3494	15.997	16.7295	8.05528	14.3846	24.1179
YER079W	YER079W	chrV	2230.47	525.911	2128.17	2397.55	2269.64	500.434	2151.94	2001.78
YER080W	AIM9	chrV	5255.13	4888.74	8803.33	9851.14	3964.89	3554.39	5729.88	5460.84
YER081W	SER3	chrV	18957.2	10569.7	3484.24	3011.43	14468.8	9961.36	2730.2	2545.36
YER082C	UTP7	chrV	6152.66	9222.4	5451.93	5462.97	6523.39	8721.86	5286.83	5383.85
YER083C	GET2	chrV	3657.46	3826.22	3458.39	3470.34	3757.44	4483.77	4885.02	4456.24
YER084W	YER084W	chrV	102.177	127.346	118.578	100.981	65.8027	101.698	76.718	64.9328
YER086W	ILV1	chrV	12328.5	12770.6	12193.1	12097.7	11553.4	11562.3	11826.1	9842.88
YER087C-B	SBH1	chrV	6311.73	6623.95	4198.39	3712.3	6484.35	7717.97	4400.74	3662.21
YER087W	AIM10	chrV	1231.92	1313.32	2499.95	2702.49	998.193	776.328	1068.3	1303.29
YER088C	DOT6	chrV	7900.11	4536.83	5105.11	5164.03	6484.35	3991.39	6600.63	4862.54
YER089C	PTC2	chrV	5666.16	5050.11	4481.91	4528.15	4781.29	4711.33	6269.78	5260.48
YER090W	TRP2	chrV	8118.39	8072.39	11015.3	11684.8	7146.84	7536.72	8991.35	9482.96
YER091C	MET6	chrV	18381.3	23014.7	2697.88	2743.48	12486.9	19649.9	3697.81	3967.39
YER092W	IES5	chrV	1371.26	1391.09	1886.56	1818.66	1214.56	1324.09	1529.57	1947.05
YER093C	TSC11	chrV	3202.31	3107.83	3526.15	3560.33	2673.37	2986.5	3144.48	3476.69
YER093C-A	AIM11	chrV	1524.52	1352.2	3487.81	3982.25	1012.69	972.675	2103.03	1999
YER094C	PUP3	chrV	12498.1	12454.7	10673.8	10636	13553.1	13897.4	10582.3	12246.3
YER095W	RAD51	chrV	3030.46	4407.54	4967.81	4515.15	2826.17	3745.71	5330.94	4209.5
YER096W	SHC1	chrV	177.648	188.589	411.012	589.889	244.251	190.306	693.339	767.134
YER098W	UBP9	chrV	1731.2	1084.87	1601.25	1707.68	1670.72	921.323	1533.4	1736.49
YER099C	PRS2	chrV	4111.45	3661.93	3243.52	2921.45	4068.61	3568.49	3355.46	3345.89
YER100W	UBC6	chrV	4320.44	3966.2	4158.27	4359.18	3993.89	3942.05	4179.22	4914.48
YER101C	AST2	chrV	1331.78	1072.24	1802.75	2178.59	1212.33	978.717	1733.83	1833.89
YER102W	RPS8B	chrV	39713	44085.1	13058.8	10888.9	34263.1	39014.7	9827.58	9469.98
YER103W	SSA4	chrV	2491.71	1247.22	7499.86	8964.31	2516.12	1344.22	6528.71	8622.14
YER104W	RTT105	chrV	834.829	611.456	730.194	726.863	837.59	850.839	855.406	778.265
YER105C	NUP157	chrV	7657.44	8323.2	5843.33	6315.81	6846.83	7846.85	5781.66	5894.04
YER106W	MAM1	chrV	52.2494	62.215	35.6627	38.9926	71.3792	96.6634	40.277	53.8014
YER107C	GLE2	chrV	2614.79	2598.45	2141.54	2315.56	2559.61	2419.6	2661.16	2844.98
YER110C	KAP123	chrV	20426	24076.2	13100.7	12241.7	19433	22484.3	14689.6	12242.6
YER111C	SWI4	chrV	1958.77	2105.59	1807.21	1379.74	1792.29	2364.22	1867.13	1664.13
YER112W	LSM4	chrV	4154.41	4459.06	3802.53	3550.33	3541.08	4038.72	3000.63	3073.17
YER113C	TMN3	chrV	3276.62	4254.92	2692.53	2618.51	3503.16	4347.84	2888.43	2540.73
YER114C	BOI2	chrV	3996.5	4699.17	3145.45	3146.41	4341.86	4888.55	3863.71	3353.31
YER115C	SPR6	chrV	862.695	890.452	680.266	753.858	844.282	805.528	805.539	924.828
YER116C	SLX8	chrV	1123.94	830.181	972.7	1133.79	1275.9	888.095	1285.03	1260.62
YER117W	RPL23B	chrV	51074.4	60113.3	19513.7	15836	46929.6	57249.9	13644.3	15121
YER118C	SHO1	chrV	4294.9	5121.07	3229.26	2965.44	4068.61	5138.26	3520.4	3239.22
YER119C	AVT6	chrV	1104.2	993.495	2419.71	2516.52	1109.72	1151.91	3606.71	2894.15
YER120W	SCS2	chrV	8438.86	8435.96	6879.33	7165.65	9463.32	9531.41	8943.41	8535.87
YER121W	YER121W	chrV	139.332	91.3782	674.025	567.893	131.605	124.857	516.888	525.955
YER122C	GLO3	chrV	11227.8	11696.4	9006.61	8899.32	11056	11570.4	9039.3	8921.76
YER123W	YCK3	chrV	3979.08	4339.49	4357.09	4085.23	3377.13	3690.33	4184.01	3425.67
YER124C	DSE1	chrV	8268.17	8817.03	7778.03	7954.5	8593.38	11349.9	10392.4	12206.4
YER125W	RSP5	chrV	13339.8	11679.9	9589.7	9880.13	11983.9	10193	9797.85	8963.5
YER126C	NSA2	chrV	9906.48	15062.8	6934.61	6642.75	7982.2	11330.8	5786.46	6126.87
YER127W	LCP5	chrV	3366.02	7041.96	3896.15	3570.33	3651.49	6831.89	3376.55	3372.79
YER128W	VFA1	chrV	517.849	652.285	915.64	925.825	478.464	567.897	711.56	1009.24
YER129W	SAK1	chrV	4277.48	4092.58	2853.02	3090.42	4570.5	4836.19	3780.28	3915.44
YER130C	COM2	chrV	9906.48	3559.86	4239.4	4021.24	12389.9	5168.47	3036.12	3034.21
YER131W	RPS26B	chrV	61079.5	61902.9	15839.6	12573.6	56027.1	61470.9	10963	11642.4
YER132C	PMD1	chrV	1893.75	2393.33	1515.66	1414.73	2149.18	2565.61	2009.05	1848.73
YER133W	GLC7	chrV	14572.9	14077.1	11546.7	11215.9	13499.6	12896.5	8822.57	9949.55
YER134C	YER134C	chrV	748.908	592.014	550.097	583.89	614.53	564.877	400.852	524.1
YER135C	YER135C	chrV	67.3436	42.7728	115.012	86.9836	33.459	41.2833	111.241	58.4395
YER136W	GDI1	chrV	10437.1	9037.7	11307.7	11893.8	9530.24	9263.57	10713.7	11665.6
YER137C	YER137C	chrV	147.459	139.012	155.133	196.963	98.1464	259.783	114.118	205.002
YER139C	RTR1	chrV	1221.47	1147.09	1398.87	1557.71	1176.64	1097.53	1409.69	1694.74
YER140W	EMP65	chrV	1883.3	2296.12	1576.29	1471.72	1904.93	2254.47	1805.75	1658.57
YER141W	COX15	chrV	6388.36	5581.85	12833.2	14029.4	5999.2	4911.71	6548.84	6537.8
YER142C	MAG1	chrV	1695.2	1862.56	3023.3	3152.4	1926.12	2056.11	2717.74	3190.98
YER143W	DDI1	chrV	3722.48	3831.08	6265.93	7815.52	3594.61	3325.82	6056.89	7800.28
YER144C	UBP5	chrV	3945.41	2799.67	5993.11	6666.74	3993.89	2854.59	5246.55	4922.83
YER145C	FTR1	chrV	7601.7	12218.4	6035.91	5448.97	8294.48	13242.9	10284.1	6099.97
YER145C-A	YER145C-A	chrV	37.1551	81.6571	60.6266	36.993	39.0355	75.5183	22.0564	28.7559
YER147C	SCC4	chrV	1687.07	2303.9	2336.8	2487.53	1708.64	2217.22	2795.41	2913.63
YER148W	SPT15	chrV	3745.7	4174.24	2158.48	1957.63	3560.04	4013.54	1790.41	1729.99
YER149C	PEA2	chrV	1100.72	1273.46	1006.58	968.817	1028.31	1187.15	720.191	944.308
YER150W	SPI1	chrV	5038	353.848	2552.56	2713.49	3991.66	425.923	2569.1	2793.96
YER151C	UBP3	chrV	7310.27	8447.63	7469.55	7516.58	6967.28	7588.07	7130.94	6348.57
YER152C	YER152C	chrV	1283.01	1673	1956.99	2399.55	1590.42	1594.95	2810.76	3022.16
YER153C	PET122	chrV	350.651	542.437	488.579	716.865	413.776	463.179	677.037	627.992
YER154W	OXA1	chrV	4357.6	5169.68	7357.21	8028.48	2958.89	3773.9	5959.07	5436.73
YER155C	BEM2	chrV	8053.37	8215.29	6090.3	6075.85	8809.75	9259.55	6218.96	6224.27
YER156C	MYG1	chrV	12733.8	11938.5	5814.8	5722.92	11401.7	10815.2	4772.82	5266.97
YER157W	COG3	chrV	3119.87	2733.57	2233.38	2244.58	2909.82	2875.74	2196.05	2363.55
YER158C	YER158C	chrV	6697.21	2283.48	3697.33	3303.38	4914.01	1475.12	4395.94	3278.18
YER159C	BUR6	chrV	3183.73	3126.3	3505.64	3555.33	3678.26	3458.74	3468.61	3482.25
YER160C	YER160C	chrV	26.7052	57.3544	37.4458	43.9917	28.9978	46.3179	46.9898	53.8014
YER161C	SPT2	chrV	3581.99	3635.69	3796.29	4109.22	3238.83	3158.68	3156.95	3868.14
YER162C	RAD4	chrV	1575.61	1506.77	1947.18	2058.61	1802.32	1636.23	2010.01	2099.18
YER163C	GCG1	chrV	1602.31	1651.61	2707.69	2699.49	1439.85	1820.49	2544.16	2385.81
YER164W	CHD1	chrV	6007.52	5908.48	4186.8	4105.22	5792.87	5432.28	4143.73	3954.4
YER165W	PAB1	chrV	50738.8	49521.2	37367.4	37899.8	41146.8	40884.6	38147.1	35826.2
YER166W	DNF1	chrV	5204.04	5579.9	6112.58	5844.9	5578.73	5825.98	6656.25	5946.91
YER167W	BCK2	chrV	3098.97	2861.89	2265.47	2085.61	2862.97	2542.45	2651.57	2239.25
YER168C	CCA1	chrV	3440.33	3850.52	2948.41	2992.44	3555.58	4068.92	2760.89	2915.48
YER169W	RPH1	chrV	2319.87	3276.98	4277.74	4053.23	2433.58	2822.37	5399.99	3828.25
YER170W	ADK2	chrV	999.705	935.169	3071.45	3195.4	896.701	912.261	1496.96	1824.61
YER171W	RAD3	chrV	4306.51	4953.87	3597.47	3298.38	4254.87	4859.35	3201.06	3428.45
YER172C	BRR2	chrV	5458.32	5511.86	3522.58	3880.27	5524.08	5626.61	4080.44	4159.41
YER173W	RAD24	chrV	856.89	1113.06	1219.66	1226.77	903.393	1130.76	1302.29	1348.75
YER174C	GRX4	chrV	4193.88	3325.58	5211.21	6067.85	3866.74	3543.32	6224.71	8060.94
YER175C	TMT1	chrV	1372.42	880.731	2746.03	3534.33	863.242	895.143	1728.07	2324.59
YER175W-A	YER175W-A	chrV	127.721	121.514	96.2893	84.984	105.953	162.113	127.544	204.074
YER176W	ECM32	chrV	4177.63	5220.22	3520.8	3439.35	4436.66	5694.08	3788.91	4034.18
YER177W	BMH1	chrV	46998.9	36737.9	37956.7	36132.2	42449.4	37939.4	41887.1	40363.1
YER178W	PDA1	chrV	22145.6	21631.4	32300.6	36939	22761	23470.1	41280.1	41515.2
YER179W	DMC1	chrV	366.907	193.45	605.374	706.867	247.597	181.244	614.703	703.129
YER180C	ISC10	chrV	1486.2	1417.33	888.892	897.83	1562.53	1541.58	983.909	1131.69
YER180C-A	SLO1	chrV	500.433	452.031	359.302	313.941	539.805	486.338	361.534	315.388
YER181C	YER181C	chrV	23.2219	1.94422	2.6747	5.99887	24.5366	3.02073	13.4257	0
YER182W	FMP10	chrV	2733.22	2369.03	8010.73	9516.2	1745.44	1304.96	2734.04	3482.25
YER183C	FAU1	chrV	1300.43	1348.32	1336.46	1437.73	1322.75	1618.1	1397.23	1503.66
YER184C	TOG1	chrV	1146	860.316	1122.48	1428.73	978.118	702.823	989.663	1029.65
YER185W	PUG1	chrV	211.32	182.756	409.229	460.913	284.401	167.147	341.395	384.958
YER186C	YER186C	chrV	2886.49	2690.8	3597.47	3460.35	2918.74	2736.78	3327.64	3281.89
YER187W	YER187W	chrV	758.197	601.735	252.314	215.959	998.193	734.037	380.713	357.13
YER188C-A	YER188C-A	chrV	89.4045	73.8803	156.024	144.973	64.6874	55.3801	135.216	143.78
YER188W	YER188W	chrV	1901.88	436.477	283.518	303.943	1144.3	452.103	312.626	332.085
YER189W	YER189W	chrV	69.6658	52.4939	77.5663	86.9836	56.8803	36.2488	67.1283	46.3805
YER190W	YRF1-2	chrV	49.9272	52.4939	45.4699	24.9953	42.3814	31.2142	28.7693	46.3805
YFL001W	DEG1	chrVI	2564.86	3591.94	2586.44	2384.55	2239.52	2768	2077.14	2061.15
YFL002C	SPB4	chrVI	5443.22	6799.9	4424.85	4284.19	5984.7	6657.69	4277.03	4716.9
YFL003C	MSH4	chrVI	388.968	317.88	322.747	405.923	429.39	382.626	236.867	368.261
YFL004W	VTC2	chrVI	17378.1	15865.8	10704.2	11147.9	13214.1	11758.7	10583.3	9186.13
YFL005W	SEC4	chrVI	6228.13	6447.03	6392.54	6554.76	6598.11	6398.91	5951.4	6134.29
YFL007W	BLM10	chrVI	8482.98	10103.1	9825.96	11923.7	9907.21	10872.6	14143.9	14647.9
YFL008W	SMC1	chrVI	2060.95	3355.72	2516	1978.63	2175.95	3150.62	2517.31	2118.66
YFL009W	CDC4	chrVI	3111.74	3116.58	2619.42	2885.46	3207.6	3520.16	2867.34	2988.76
YFL010C	WWM1	chrVI	2329.16	2119.2	1677.93	1862.65	2121.3	2570.64	1844.11	2153.91
YFL010W-A	AUA1	chrVI	116.11	191.505	156.024	112.979	139.412	215.479	91.1027	124.3
YFL011W	HXT10	chrVI	39.4773	34.9959	57.9519	55.9894	40.1508	25.1728	49.8667	67.7156
YFL012W	YFL012W	chrVI	26.7052	20.4143	5.3494	1.99962	18.9601	42.2902	12.4667	5.56566
YFL013C	IES1	chrVI	2244.4	1986.99	2706.8	2938.45	1682.99	1764.11	2191.26	2407.15
YFL014W	HSP12	chrVI	1022.93	657.146	53480.7	95830.9	487.386	320.197	92449.1	121912
YFL016C	MDJ1	chrVI	5639.45	4949.01	16000.1	18579.5	6209.99	3929.97	9671.27	11016.3
YFL017C	GNA1	chrVI	1445.57	1603.01	1591.45	1404.73	1649.53	1827.54	1322.43	1413.68
YFL017W-A	SMX2	chrVI	726.847	801.99	1135.86	876.834	820.861	962.606	867.873	961.932
YFL018C	LPD1	chrVI	12027.8	11230.8	36638.1	37949.8	11134	11246.2	28773.1	37662.9
YFL019C	YFL019C	chrVI	113.788	31.1075	181.88	151.971	60.2262	48.3317	152.477	140.997
YFL020C	PAU5	chrVI	147.459	34.9959	149.783	107.98	97.0311	34.2349	157.272	152.128
YFL021W	GAT1	chrVI	1064.73	865.177	1554.89	1426.73	862.127	913.267	2279.48	1894.18
YFL022C	FRS2	chrVI	14511.4	15379.7	9121.62	8800.34	13250.9	13411	10991.8	9975.53
YFL023W	BUD27	chrVI	2855.14	5396.18	3346.94	3493.34	3338.09	4785.84	3089.82	3627.89
YFL024C	EPL1	chrVI	3576.18	3816.5	3995.11	3725.3	3535.5	4141.42	4389.23	4226.19
YFL025C	BST1	chrVI	2372.12	2647.05	2792.39	2747.48	2325.4	2807.27	2970.91	2620.5
YFL026W	STE2	chrVI	29992.3	30337.6	4498.85	4165.21	376.971	355.439	390.303	345.071
YFL027C	GYP8	chrVI	2125.97	2290.29	1382.82	1353.74	1237.98	1120.69	1141.18	1307
YFL028C	CAF16	chrVI	1802.02	1667.17	2414.36	2496.53	1572.57	1481.16	1687.8	2011.06
YFL029C	CAK1	chrVI	1720.75	1430.94	2060.41	2190.59	1838.01	1661.4	2377.3	2472.08
YFL030W	AGX1	chrVI	521.333	404.397	29406.6	30666.2	387.009	420.888	24074.1	23096.6
YFL031W	HAC1	chrVI	21419.9	16595.8	8970.06	8658.37	19406.2	14004.1	8086.08	5647.29
YFL033C	RIM15	chrVI	2524.23	2388.47	2816.46	2597.51	2680.07	2633.07	3564.51	2907.13
YFL034C-A	RPL22B	chrVI	5134.37	8450.54	5748.83	3792.28	5013.27	8652.38	6416.5	4893.15
YFL034C-B	MOB2	chrVI	2505.65	2472.07	2039.01	1810.66	2541.77	2487.07	2503.88	2279.14
YFL034W	MIL1	chrVI	1977.35	2305.84	2096.97	2170.59	1706.41	2037.99	1921.79	2106.6
YFL036W	RPO41	chrVI	5595.33	6337.18	11758.9	12980.5	4330.71	4492.83	7891.41	7426.45
YFL037W	TUB2	chrVI	20815	20699.1	15299.3	14422.3	20227.1	21099.8	17149.4	13517.1
YFL038C	YPT1	chrVI	15101.2	14791.6	17488.1	18124.6	15513.8	15337.3	17338.3	18805.5
YFL039C	ACT1	chrVI	79222.8	69479.5	62243.9	60350.6	74006.8	67344.2	80418.7	66994.8
YFL040W	YFL040W	chrVI	386.645	252.748	446.675	359.932	516.384	360.474	497.708	528.738
YFL041W	FET5	chrVI	4127.7	4447.4	5975.28	5983.87	4131.07	4455.58	6209.37	5416.32
YFL041W-A	YFL041W-A	chrVI	307.691	132.207	195.253	249.953	191.832	100.691	216.728	179.956
YFL042C	LAM5	chrVI	2303.62	1269.57	3356.75	3976.25	2119.07	1286.83	4314.43	4557.35
YFL044C	OTU1	chrVI	3101.29	2778.29	4352.63	4931.07	3091.61	2683.42	4860.09	5208.53
YFL045C	SEC53	chrVI	29631.2	30950	10496.4	8330.43	26151.5	28176.4	10640.8	7852.22
YFL046W	FMP32	chrVI	1502.46	1759.52	2089.83	2157.59	1630.57	1864.8	1613	1916.44
YFL047W	RGD2	chrVI	3220.88	3938.99	4037.91	4139.22	3180.83	3970.25	2990.09	3163.15
YFL048C	EMP47	chrVI	4539.89	4641.82	4816.25	4776.1	5251.95	5233.92	5160.25	5542.47
YFL049W	SWP82	chrVI	2912.03	2536.23	2436.65	2378.55	2665.57	2619.98	2615.13	2804.17
YFL050C	ALR2	chrVI	1486.2	1515.52	1092.17	1143.78	1478.89	1361.34	1553.54	1591.78
YFL051C	YFL051C	chrVI	80.1157	102.071	444	371.93	84.7628	50.3455	570.59	467.516
YFL052W	ZNF1	chrVI	228.736	173.035	968.242	860.837	197.408	178.223	1167.07	1091.8
YFL053W	DAK2	chrVI	189.259	161.37	229.133	213.96	134.951	188.292	233.031	217.989
YFL054C	AQY3	chrVI	710.592	431.616	2088.94	2545.52	771.787	504.462	2816.51	2986.91
YFL055W	AGP3	chrVI	577.065	442.31	929.013	1004.81	433.852	433.978	1215.98	1184.56
YFL056C	AAD6	chrVI	1784.61	1673.97	1563.81	1647.69	1544.69	1682.55	1597.65	1738.34
YFL058W	THI5	chrVI	45.2828	18.4701	123.928	80.9847	24.5366	20.1382	91.1027	65.8604
YFL059W	SNZ3	chrVI	296.08	216.78	1592.34	1478.72	244.251	252.734	1967.82	2102.89
YFL060C	SNO3	chrVI	73.1491	69.9918	270.145	245.954	94.8005	71.4906	303.995	292.197
YFL061W	DDI3	chrVI	48.7661	27.219	137.301	95.9819	59.1109	64.4422	183.164	206.857
YFL062W	COS4	chrVI	473.728	398.565	389.615	361.932	436.082	354.432	338.518	296.835
YFL064C	YFL064C	chrVI	47.605	56.3823	52.6025	27.9947	51.3038	41.2833	38.359	27.8283
YFL065C	YFL065C	chrVI	62.6993	63.1871	56.1687	65.9875	21.1907	57.3939	68.0873	40.8149
YFL066C	YFL066C	chrVI	380.84	398.565	320.073	323.939	310.053	250.721	326.052	268.08
YFL067W	YFL067W	chrVI	614.221	661.034	616.073	620.883	381.433	398.736	654.021	378.465
YFR001W	LOC1	chrVI	5130.89	6373.15	3547.55	3509.34	4948.59	6144.17	2191.26	3285.6
YFR002W	NIC96	chrVI	5825.23	7187.77	5491.16	4935.07	5642.3	6503.63	4661.58	5096.29
YFR003C	YPI1	chrVI	1927.42	1491.22	2066.65	2114.6	2009.77	1994.69	1733.83	1972.1
YFR004W	RPN11	chrVI	10539.3	11270.6	11774.9	12410.7	11799.9	12096	11018.6	12952.2
YFR005C	SAD1	chrVI	3672.55	3681.38	2351.06	2186.59	3312.44	3506.06	2582.52	2570.41
YFR006W	YFR006W	chrVI	8069.63	8267.79	9653.89	9574.19	7015.24	7379.64	6993.81	7436.66
YFR007W	YFH7	chrVI	1389.83	1253.05	2368.89	2771.48	1125.34	907.226	1446.14	1728.14
YFR008W	FAR7	chrVI	666.47	464.668	764.073	780.853	692.601	514.531	766.221	964.715
YFR009W	GCN20	chrVI	8548	8894.8	5091.74	5155.03	8442.82	9011.85	5356.84	5413.54
YFR010W	UBP6	chrVI	9359.61	9661.79	10176.3	11299.9	9839.17	10365.1	9199.45	10898.5
YFR011C	MIC19	chrVI	1200.57	1164.59	4130.63	4396.17	876.626	1031.08	2348.53	2858.9
YFR012W	DCV1	chrVI	182.292	130.263	180.097	142.973	180.679	152.043	215.769	171.608
YFR012W-A	YFR012W-A	chrVI	56.8938	45.6891	57.0603	36.993	51.3038	78.539	84.3898	39.8873
YFR013W	IOC3	chrVI	4156.73	4728.34	3790.94	3805.28	3986.08	4388.11	3846.45	4382.96
YFR014C	CMK1	chrVI	3399.69	2544.01	16629.5	16626.9	3301.29	2300.79	14590.8	14512.5
YFR015C	GSY1	chrVI	5817.1	603.68	1887.45	1481.72	3534.38	848.825	1607.24	1209.6
YFR016C	AIP5	chrVI	5122.76	4401.71	5667.69	5668.93	5248.6	4601.58	5347.25	5241
YFR017C	IGD1	chrVI	1471.11	214.836	4423.96	4620.13	1039.46	172.182	4473.62	3806.91
YFR018C	YFR018C	chrVI	3083.87	3094.22	3725.86	3849.27	3002.39	3223.12	3928.92	3794.86
YFR019W	FAB1	chrVI	2369.8	2400.14	3230.15	3206.39	2380.05	2582.72	3511.77	3538.83
YFR020W	CSS2	chrVI	6509.11	5367.01	7033.57	7286.62	6386.21	5286.28	7748.52	7777.09
YFR021W	ATG18	chrVI	2063.27	1742.02	1909.74	2168.59	1899.36	1688.59	2211.4	2347.78
YFR022W	ROG3	chrVI	1564	1011.97	1247.3	1203.77	1410.85	871.984	1335.85	1323.7
YFR023W	PES4	chrVI	53.4105	99.1551	66.8675	47.9909	118.222	107.739	71.9232	64.9328
YFR024C-A	LSB3	chrVI	7575	7143.06	10081.8	11330.9	7906.36	7516.58	11108.8	10669.4
YFR025C	HIS2	chrVI	1832.21	2010.32	3371.91	3575.32	1826.86	2019.86	2852.95	2777.27
YFR026C	ULI1	chrVI	306.53	278.023	253.205	226.957	329.013	259.783	377.836	340.433
YFR027W	ECO1	chrVI	726.847	866.149	1241.06	926.825	847.628	1070.35	1087.48	1086.23
YFR028C	CDC14	chrVI	4354.12	5546.85	4260.8	4050.24	4841.52	5899.49	4475.54	4093.55
YFR029W	PTR3	chrVI	844.118	975.997	1357.86	1402.74	855.435	1071.35	1893.98	1782.87
YFR030W	MET10	chrVI	2159.64	1891.72	1991.76	2204.58	1461.04	1559.7	2297.71	2400.66
YFR031C	SMC2	chrVI	3417.11	3504.45	3282.75	3050.42	3452.97	3645.01	3438.89	3219.74
YFR031C-A	RPL2A	chrVI	75060.3	75529.9	25123.5	20289.2	69269	75405.5	21961.5	23409.2
YFR032C	RRT5	chrVI	145.137	233.306	8.0241	11.9977	92.5699	154.057	26.8513	1.85522
YFR032C-A	RPL29	chrVI	28672.1	34051	11947.9	8613.37	25909.5	34658.9	7978.68	8279.85
YFR032C-B	MIN10	chrVI	99.8544	166.231	103.422	108.979	104.838	205.41	126.585	91.8335
YFR033C	QCR6	chrVI	11259.2	13779.6	48265.9	47075.1	11701.7	13068.7	38367.6	42619.1
YFR034C	PHO4	chrVI	2043.53	2879.39	2940.39	2995.43	1543.57	2678.38	3645.07	3596.35
YFR035C	YFR035C	chrVI	414.512	503.552	1167.06	1137.79	616.761	717.927	1272.56	1153.95
YFR036W	CDC26	chrVI	610.737	652.285	1027.98	835.842	691.486	812.576	1010.76	851.547
YFR037C	RSC8	chrVI	6196.78	6547.15	5274.51	5344.99	6499.97	6161.28	4886.94	4909.84
YFR038W	IRC5	chrVI	2700.71	3803.86	2862.82	2886.46	2954.43	4042.74	3061.05	3041.64
YFR039C	OSW7	chrVI	2602.02	2596.5	3331.79	3351.37	2886.4	2777.06	2811.72	2861.68
YFR040W	SAP155	chrVI	6190.97	5714.06	7413.38	7456.59	6547.92	5372.87	9046.97	8759.43
YFR041C	ERJ5	chrVI	1975.03	1865.48	1505.86	1468.72	2033.19	2261.52	1345.44	1511.08
YFR042W	KEG1	chrVI	1010.15	1035.3	1308.82	1228.77	988.156	956.565	1082.68	1033.36
YFR043C	IRC6	chrVI	1086.79	1107.23	1439.88	1588.7	1113.07	954.551	1210.23	1624.25
YFR044C	DUG1	chrVI	15363.6	14168.5	19494.1	20999	16473	15653.4	27443	22883.2
YFR045W	MRX20	chrVI	1690.56	1517.46	3238.17	3551.33	1494.5	1113.64	2309.21	2335.72
YFR046C	CNN1	chrVI	1108.85	1241.38	1245.52	1034.8	1138.72	969.654	1157.48	1195.69
YFR047C	BNA6	chrVI	4644.39	3921.49	3811.45	4182.21	5265.33	4404.22	4614.59	5653.79
YFR048W	RMD8	chrVI	3059.49	3064.09	2689.86	2648.5	3176.37	2965.35	2950.77	2810.66
YFR049W	YMR31	chrVI	988.094	956.555	6532.51	6676.74	1003.77	991.806	4466.91	6673.23
YFR050C	PRE4	chrVI	13219.1	13434.5	13189.8	14643.2	13687	14284	12260.5	14133.1
YFR051C	RET2	chrVI	10682.1	10988.7	8648.2	9288.25	9352.9	10042.9	9677.98	8624.92
YFR052W	RPN12	chrVI	8229.86	8409.71	8222.03	8874.32	9197.88	9821.4	9097.8	10034.9
YFR053C	HXK1	chrVI	7076.89	710.612	15517.7	16171.9	3894.63	445.054	25159.7	30447
YFR054C	YFR054C	chrVI	82.4379	76.7966	35.6627	82.9843	63.5721	57.3939	84.3898	83.485
YFR055W	IRC7	chrVI	3952.38	5638.23	2368	1583.7	4922.93	5340.65	1244.75	2102.89
YGL001C	ERG26	chrVII	9587.18	9742.48	7496.3	7510.58	12058.6	11449.6	10018.4	8981.13
YGL002W	ERP6	chrVII	1956.45	1982.13	1833.95	1846.65	2180.41	2056.11	2112.62	2154.84
YGL003C	CDH1	chrVII	2128.29	2645.11	2622.1	2564.52	2191.56	2274.61	2558.55	2405.29
YGL004C	RPN14	chrVII	1719.59	1318.18	1854.46	2168.59	1542.46	1457	1681.08	2158.55
YGL005C	COG7	chrVII	2223.5	1739.1	2553.45	2648.5	2199.37	1868.83	2517.31	2870.96
YGL006W	PMC1	chrVII	13341	6013.47	10340.4	11403.8	12619.6	5418.18	8168.55	8108.25
YGL006W-A	YGL006W-A	chrVII	73.1491	60.2708	88.2652	115.978	63.5721	93.6426	64.2514	76.0641
YGL007C-A	YGL007C-A	chrVII	54.5716	64.1592	51.7109	35.9932	71.3792	85.5874	70.9642	45.4529
YGL007W	BRP1	chrVII	155.587	87.4898	107.88	104.98	147.22	110.76	106.446	115.951
YGL008C	PMA1	chrVII	294335	227259	134996	120350	273825	191819	137312	110974
YGL009C	LEU1	chrVII	6210.71	6228.3	11530.6	11710.8	6902.59	6877.2	13358.5	12986.6
YGL010W	MPO1	chrVII	1048.47	849.623	997.664	1063.8	977.003	1018.99	1091.31	1039.85
YGL011C	SCL1	chrVII	15456.5	15120.2	14481.7	15517.1	15754.7	15765.2	13582	15735.1
YGL012W	ERG4	chrVII	18765.7	19694.9	15319.8	12664.6	21068	22409.8	18619.5	10693.5
YGL013C	PDR1	chrVII	5582.56	6256.49	7352.75	7995.49	5941.2	6245.86	7938.4	8286.35
YGL014W	PUF4	chrVII	6281.54	8495.26	5998.46	5803.9	5185.03	6087.78	5764.4	4734.53
YGL015C	BIL2	chrVII	38.3162	51.5218	21.3976	25.9951	45.7273	40.2764	42.1949	30.6112
YGL016W	KAP122	chrVII	3857.17	4209.23	2247.64	2039.61	3881.24	4690.19	2418.54	2317.17
YGL017W	ATE1	chrVII	1843.82	1603.98	1426.51	1528.71	1889.32	1670.46	1575.6	1773.59
YGL018C	JAC1	chrVII	1286.5	1018.77	1981.95	2249.58	862.127	720.948	1439.42	1597.35
YGL019W	CKB1	chrVII	5793.88	5698.5	4988.32	4968.06	5825.21	5708.17	5598.5	5056.41
YGL020C	GET1	chrVII	4197.37	4125.63	2714.82	2361.55	4220.29	4650.92	2525.94	2682.65
YGL021W	ALK1	chrVII	3186.05	3220.6	2432.2	2162.59	3283.44	3553.39	2143.31	1873.77
YGL022W	STT3	chrVII	13305	14308.5	9085.07	8644.37	14468.8	15398.7	13224.3	9543.26
YGL023C	PIB2	chrVII	3064.14	3613.33	4209.09	4410.17	2750.33	3175.79	3819.6	4032.32
YGL025C	PGD1	chrVII	1648.76	1619.53	1852.68	2134.6	1718.68	1571.79	2074.26	2009.2
YGL026C	TRP5	chrVII	8549.16	7842.97	11784.7	12783.6	7813.79	7888.13	12998.9	11296.4
YGL027C	CWH41	chrVII	6136.4	6409.11	5974.39	5300	6978.43	7161.14	6992.85	5680.69
YGL028C	SCW11	chrVII	8402.86	11539.9	6942.63	6344.8	8598.96	13004.2	14898.6	10362.3
YGL029W	CGR1	chrVII	4444.68	5625.59	2215.54	2143.6	4166.76	5479.6	1616.83	1781.94
YGL030W	RPL30	chrVII	85398.7	85537.8	26432.3	20636.1	75638.5	82346.1	19530.5	19710.8
YGL031C	RPL24A	chrVII	57067.9	61589.9	21775.6	17626.7	53495.4	59667.5	16221.1	16992
YGL032C	AGA2	chrVII	1507.1	1633.14	715.037	765.855	17.8448	21.1451	39.318	19.4798
YGL033W	HOP2	chrVII	61.5382	88.4619	156.916	189.964	27.8825	40.2764	80.5539	113.169
YGL034C	YGL034C	chrVII	18.5776	59.2986	26.747	23.9955	47.9579	59.4077	55.6206	26.9007
YGL035C	MIG1	chrVII	2379.09	3756.23	4943.74	4473.16	2225.02	2661.26	6454.86	4610.23
YGL036W	YGL036W	chrVII	3396.21	2571.23	2895.81	2590.51	3179.72	2701.54	3194.35	2815.3
YGL037C	PNC1	chrVII	17393.2	3330.45	14346.2	15930	16122.8	2215.2	13563.7	15740.6
YGL038C	OCH1	chrVII	3479.81	3260.45	3380.82	3020.43	2974.5	2528.35	3164.62	2466.52
YGL039W	YGL039W	chrVII	2790.12	2273.76	2726.41	3351.37	2873.01	2644.15	3556.84	4836.56
YGL040C	HEM2	chrVII	8221.73	8555.53	15210.1	16958.8	6934.93	7654.53	10852.7	11819.6
YGL041C-B	YGL041C-B	chrVII	10.4499	21.3864	7.13254	11.9977	5.5765	9.06219	9.58975	12.0589
YGL041W-A	DPC13	chrVII	141.654	172.063	224.675	203.961	175.102	176.209	146.723	137.286
YGL043W	DST1	chrVII	2828.43	3276.98	2940.39	3258.38	2502.73	3168.75	2179.75	3118.63
YGL044C	RNA15	chrVII	2678.65	2803.56	2232.48	2251.57	2755.91	2905.94	1929.46	2255.02
YGL045W	RIM8	chrVII	1814.8	628.954	2440.22	2989.44	1870.36	803.514	2849.12	2795.82
YGL047W	ALG13	chrVII	1078.66	1160.7	1175.98	1159.78	1087.42	1089.48	1108.58	1361.73
YGL048C	RPT6	chrVII	17596.4	18481.7	18010.5	20562.1	19244.5	19833.1	17029.5	20498.3
YGL049C	TIF4632	chrVII	6121.31	5303.83	3700	3414.36	4899.51	4064.9	2406.07	2812.52
YGL050W	TYW3	chrVII	2326.84	2529.43	1904.39	1785.66	1952.89	2546.48	1140.22	1396.05
YGL051W	MST27	chrVII	406.384	316.907	374.458	519.902	332.359	298.045	388.385	527.811
YGL053W	PRM8	chrVII	2056.3	1051.82	2000.68	2335.56	1955.12	1232.46	1781.78	2291.2
YGL054C	ERV14	chrVII	5253.97	5638.23	3447.69	3410.36	5123.69	5602.45	3229.83	3238.29
YGL055W	OLE1	chrVII	144911	115093	96035.2	103663	139124	120765	151222	193404
YGL056C	SDS23	chrVII	3984.89	6547.15	15895.8	19292.4	4268.25	5494.71	19710.8	21247.9
YGL057C	GEP7	chrVII	841.796	1035.3	1337.35	1291.76	910.085	933.406	1081.72	1196.62
YGL058W	RAD6	chrVII	2988.66	2951.32	2488.36	2274.57	2923.2	3089.2	1846.99	1915.52
YGL059W	PKP2	chrVII	1245.86	606.596	2292.22	2721.49	774.018	451.096	1440.38	1859.86
YGL060W	YBP2	chrVII	1865.88	1909.22	1611.06	1549.71	2169.26	2111.49	1971.65	1832.96
YGL061C	DUO1	chrVII	1247.02	1377.48	1415.81	1266.76	1184.45	1564.74	1110.49	1042.63
YGL062W	PYC1	chrVII	11908.2	10120.6	182277	197485	9268.14	7719.98	162516	139795
YGL063W	PUS2	chrVII	826.701	988.635	695.422	806.848	795.209	920.316	844.857	976.774
YGL064C	MRH4	chrVII	1807.83	2560.53	4184.12	4496.15	1196.72	1517.41	2603.62	2737.38
YGL065C	ALG2	chrVII	3297.52	3665.82	3047.38	3368.36	3167.45	3524.19	3721.78	3242
YGL066W	SGF73	chrVII	2232.79	2086.15	2988.53	3397.36	2497.16	2241.38	3109	3296.73
YGL067W	NPY1	chrVII	2707.68	2816.2	2820.03	2845.46	2920.97	3045.9	2957.48	3441.44
YGL068W	MNP1	chrVII	1539.62	1696.33	2873.52	2891.45	1074.03	1177.08	1422.16	1426.67
YGL070C	RPB9	chrVII	2438.3	2631.5	1831.28	1439.73	2232.83	2307.84	1303.25	1554.68
YGL071W	AFT1	chrVII	1774.16	2727.74	2708.58	2470.53	2093.42	2724.7	3151.19	2537.94
YGL073W	HSF1	chrVII	3189.53	3167.13	3953.21	4458.16	3063.73	3169.75	4708.57	4501.69
YGL075C	MPS2	chrVII	617.704	756.301	594.675	482.909	694.832	927.364	655.939	538.942
YGL076C	RPL7A	chrVII	96830.9	96540.1	31047.9	25677.2	88796.8	94003.1	32731.8	30059.2
YGL077C	HNM1	chrVII	8377.32	10121.6	5683.74	6059.86	13001	13205.6	9375.9	8531.24
YGL078C	DBP3	chrVII	17053	19805.7	8361.12	8023.49	13093.6	15715.9	6820.23	7713.08
YGL079W	KXD1	chrVII	1152.97	1224.86	1383.71	1456.72	1193.37	1275.76	1619.71	1774.52
YGL080W	MPC1	chrVII	2178.22	2056.01	3699.11	3738.29	2100.11	2266.55	3080.23	3234.58
YGL081W	YGL081W	chrVII	236.864	115.681	418.145	392.926	247.597	170.168	371.124	356.203
YGL082W	YGL082W	chrVII	3983.73	3292.53	2853.91	2881.46	3903.55	3116.39	2411.82	2206.79
YGL083W	SCY1	chrVII	2748.32	2824.95	2518.68	2543.52	2526.15	2411.55	2286.2	2150.2
YGL084C	GUP1	chrVII	3775.89	3942.87	5044.49	5232.01	3884.59	3761.82	5376.98	4414.5
YGL085W	LCL3	chrVII	1293.46	1640.92	1340.92	1316.75	1400.82	1579.84	1192.01	1409.97
YGL086W	MAD1	chrVII	3137.29	3125.33	2490.15	2297.57	3229.91	3341.93	2196.05	2266.15
YGL087C	MMS2	chrVII	1785.77	1540.79	2466.07	2586.51	1877.05	1793.31	2763.77	2896
YGL089C	MF(ALPHA)2	chrVII	196.225	268.302	350.386	330.938	14448.7	14134	559.083	690.142
YGL090W	LIF1	chrVII	1054.28	952.667	1258.89	1545.71	1725.37	1513.39	1345.44	1814.41
YGL091C	NBP35	chrVII	3316.09	3464.6	3715.16	3907.26	3247.75	3126.46	3524.23	3823.61
YGL092W	NUP145	chrVII	7206.93	7798.26	5587.45	5724.92	6525.62	7229.61	4709.53	5271.61
YGL093W	SPC105	chrVII	2504.49	2228.07	2423.28	2143.6	2791.6	2757.93	2233.45	2170.61
YGL094C	PAN2	chrVII	3785.18	4068.28	2565.04	2215.58	3998.35	4509.95	3049.54	2225.34
YGL095C	VPS45	chrVII	3454.26	3078.67	3765.09	4181.21	3435.12	3257.35	3239.42	3933.07
YGL096W	TOS8	chrVII	2880.68	462.724	1214.31	1013.81	2103.46	519.566	1314.76	962.86
YGL097W	SRM1	chrVII	7130.3	8686.76	5135.43	4801.09	6493.28	7795.5	3994.13	3857.93
YGL098W	USE1	chrVII	1519.88	1427.06	1588.77	1540.71	1480	1482.17	1271.6	1659.5
YGL099W	LSG1	chrVII	6444.09	8913.27	4221.57	3844.27	6416.32	8459.05	4364.3	4312.46
YGL100W	SEH1	chrVII	5763.69	5725.72	5521.48	5765.91	5921.13	6220.69	5746.18	5897.75
YGL101W	YGK1	chrVII	2581.12	3491.82	1813.45	1932.64	3108.34	3529.22	1460.52	1817.19
YGL103W	RPL28	chrVII	3022.34	6442.17	2869.06	1946.63	4357.48	6362.66	5241.76	3485.96
YGL104C	VPS73	chrVII	953.261	579.377	1125.16	1264.76	1094.11	715.913	1651.36	1601.06
YGL105W	ARC1	chrVII	24037	24012.1	16198	16920.8	25429.9	25247.3	18338.5	19114.3
YGL106W	MLC1	chrVII	5276.03	5919.17	5230.82	5076.04	5840.82	6881.22	4559.93	5574.01
YGL107C	RMD9	chrVII	3990.69	5504.08	10215.6	11186.9	2494.93	2974.41	3544.37	4010.06
YGL108C	YGL108C	chrVII	448.184	423.839	453.808	437.917	384.778	374.571	350.026	409.076
YGL110C	CUE3	chrVII	2893.45	2935.77	2623.88	2605.51	3194.22	3230.17	2329.35	2807.88
YGL111W	NSA1	chrVII	7705.04	9624.85	4990.99	5034.05	7990.01	9140.73	4446.77	5126.9
YGL112C	TAF6	chrVII	5011.3	5173.56	4555.91	5060.04	5263.1	5238.95	4600.21	4964.57
YGL113W	SLD3	chrVII	1504.78	2133.78	1808.99	1813.66	1591.53	2224.26	1888.22	1950.77
YGL114W	YGL114W	chrVII	4270.52	3923.43	4430.2	4661.12	4311.75	4087.05	5155.45	4497.06
YGL115W	SNF4	chrVII	5100.7	4908.18	4264.37	4321.18	4974.24	4704.28	3769.73	3731.78
YGL116W	CDC20	chrVII	2524.23	2815.23	1635.13	1375.74	2646.61	2879.76	1523.81	1470.26
YGL117W	YGL117W	chrVII	1302.75	614.373	6800.87	7231.63	647.989	434.985	2551.83	3652
YGL118C	YGL118C	chrVII	11.611	3.88844	19.6145	30.9941	6.6918	2.01382	5.75385	17.6246
YGL119W	COQ8	chrVII	2511.45	2973.68	3357.64	3575.32	2111.26	2429.67	2816.51	3136.25
YGL120C	PRP43	chrVII	11969.8	16182.7	8399.45	7878.51	13533	17528.3	9591.67	8769.63
YGL121C	GPG1	chrVII	491.144	136.095	3367.45	3866.27	388.124	186.278	3345.87	5023.94
YGL122C	NAB2	chrVII	9543.06	9062.97	7045.16	9693.17	8826.48	7950.56	9427.69	10412.4
YGL123W	RPS2	chrVII	88842.5	86451.6	27791	22087.8	81472.6	81900.1	26778.4	26184.6
YGL124C	MON1	chrVII	1840.34	1704.11	1786.7	2205.58	2198.26	1773.17	2329.35	2145.56
YGL125W	MET13	chrVII	1449.05	1340.54	2022.07	2034.62	1210.1	1117.67	2274.69	2254.09
YGL126W	SCS3	chrVII	3723.64	3380.02	3744.58	4016.24	3788.67	4060.87	4978.04	4199.29
YGL127C	SOH1	chrVII	1396.8	1366.79	1690.41	1752.67	1574.8	1551.65	1755.88	1403.48
YGL128C	CWC23	chrVII	954.422	773.799	1376.58	1343.75	959.158	859.901	1463.4	1450.78
YGL129C	RSM23	chrVII	4225.23	4409.49	10633.7	11814.8	2358.86	2346.1	4642.4	5072.18
YGL130W	CEG1	chrVII	3038.59	3134.08	3295.23	3265.38	3392.74	3613.8	3422.58	3756.82
YGL131C	SNT2	chrVII	1890.27	1720.63	2159.38	2160.59	1831.32	1719.8	2313.05	2266.15
YGL133W	ITC1	chrVII	3674.87	3871.91	3741.02	3671.31	3890.17	3944.07	4631.85	3957.19
YGL134W	PCL10	chrVII	1436.28	1124.73	2173.64	2506.53	1332.78	1209.3	2472.24	3374.65
YGL135W	RPL1B	chrVII	64070.5	66005.2	21461.8	18070.6	60837.4	64365.7	22731.6	21492.7
YGL136C	MRM2	chrVII	1471.11	1357.06	1962.34	1902.64	1467.73	1531.51	1872.88	1940.56
YGL137W	SEC27	chrVII	13220.3	12932	11533.3	12189.7	13365.8	14417.9	12055.3	12081.2
YGL138C	YGL138C	chrVII	13.9332	7.77687	0	3.99924	16.7295	18.1244	0.958975	0
YGL139W	FLC3	chrVII	4936.99	5528.38	3829.28	3986.25	4769.02	5247.01	4591.57	3885.76
YGL140C	YGL140C	chrVII	4809.27	5082.19	3758.85	3947.25	4851.55	5288.29	4322.1	4100.04
YGL141W	HUL5	chrVII	2898.1	2505.12	2753.16	2903.45	2907.59	2408.53	3266.27	2794.89
YGL142C	GPI10	chrVII	2266.46	2103.64	2301.13	2196.59	2402.36	2364.22	2783.91	2410.86
YGL143C	MRF1	chrVII	2553.25	2399.16	6906.97	6967.68	1755.48	1685.57	3646.98	3413.61
YGL144C	ROG1	chrVII	1755.58	1892.7	1830.39	2095.6	2226.14	1955.42	2519.23	2391.38
YGL145W	TIP20	chrVII	3471.68	3659.99	3281.86	3153.4	3233.25	3482.9	3319.97	2950.73
YGL146C	RRT6	chrVII	328.591	256.637	2596.24	2903.45	335.705	273.88	2905.7	3138.11
YGL147C	RPL9A	chrVII	72046.1	69372.6	15849.4	12341.7	68425.9	72840.9	14217.8	12624.8
YGL148W	ARO2	chrVII	17704.4	17742.9	14123.3	14223.3	15507.1	16372.4	11167.3	10836.3
YGL149W	YGL149W	chrVII	33.6718	73.8803	28.5302	39.9924	62.4568	44.304	16.3026	43.5977
YGL150C	INO80	chrVII	5632.48	5735.44	5295.02	5464.97	5336.71	4972.12	5716.45	5555.46
YGL151W	NUT1	chrVII	3629.59	3806.78	2850.34	2803.47	3576.77	3743.69	3000.63	2779.12
YGL153W	PEX14	chrVII	385.484	479.25	788.145	771.854	350.204	452.103	667.447	721.681
YGL154C	LYS5	chrVII	833.668	866.149	1122.48	1289.76	1056.19	969.654	1093.23	1329.27
YGL155W	CDC43	chrVII	2550.93	2645.11	2087.16	2131.6	2809.44	3158.68	1968.78	2147.42
YGL156W	AMS1	chrVII	1177.35	950.722	7391.09	8634.37	1090.76	734.037	6765.57	6252.1
YGL157W	ARI1	chrVII	2674.01	2617.89	461.832	520.902	3078.23	2742.82	521.683	792.18
YGL158W	RCK1	chrVII	109.143	69.0197	23.1807	28.9945	100.377	159.092	40.277	56.5843
YGL159W	YGL159W	chrVII	1581.41	1615.64	1436.31	1394.74	1935.05	1827.54	1252.42	1440.58
YGL160W	AIM14	chrVII	2798.24	2752.04	3445.02	3366.36	3379.36	2938.16	4286.62	3259.62
YGL161C	YIP5	chrVII	4347.15	3904.96	4487.26	4569.14	4719.95	4190.76	4572.4	4677.01
YGL162W	SUT1	chrVII	783.741	1010.99	1260.68	964.818	799.67	1098.54	1371.33	1140.96
YGL163C	RAD54	chrVII	3083.87	3406.27	3547.55	3437.35	3328.05	3885.67	3749.59	3177.99
YGL164C	YRB30	chrVII	2103.91	2027.82	1853.57	1874.65	2103.46	1823.51	1947.68	2285.63
YGL166W	CUP2	chrVII	373.873	309.131	735.543	811.847	423.814	395.716	496.749	620.572
YGL167C	PMR1	chrVII	7660.92	6526.74	6884.68	6804.72	8305.64	6017.29	7467.54	6133.36
YGL168W	HUR1	chrVII	257.764	355.792	255.88	246.953	257.634	341.343	222.482	129.866
YGL169W	SUA5	chrVII	4376.18	5322.3	3994.22	3739.29	4237.02	5134.23	4020.03	3733.63
YGL170C	SPO74	chrVII	173.004	319.824	41.0121	72.9862	223.06	293.011	44.1129	42.6701
YGL171W	ROK1	chrVII	5205.2	7835.2	3998.68	3834.28	5539.69	7513.56	3340.11	3551.82
YGL172W	NUP49	chrVII	5494.31	5549.77	4825.16	4812.09	5144.88	5491.69	4254.02	4498.91
YGL173C	XRN1	chrVII	14024.9	14108.2	11638.5	12140.7	15332	14787.5	14169.8	13211
YGL174W	BUD13	chrVII	725.686	1035.3	888.892	789.851	886.663	1037.12	651.144	878.447
YGL175C	SAE2	chrVII	364.585	394.676	312.049	273.948	412.661	411.826	333.723	338.578
YGL176C	YGL176C	chrVII	1619.73	1745.91	1291.88	1140.78	1835.78	1739.94	1352.16	1182.7
YGL178W	MPT5	chrVII	4875.45	4362.82	4718.17	4530.14	5090.23	3822.23	4863.92	4100.04
YGL179C	TOS3	chrVII	3847.88	1165.56	1039.57	786.851	3285.67	892.122	656.898	671.59
YGL180W	ATG1	chrVII	1935.55	1553.43	2434.87	3026.43	2156.99	1664.42	3154.07	2962.79
YGL181W	GTS1	chrVII	3435.69	2842.45	4043.26	4584.13	3387.17	2963.34	4265.52	4939.53
YGL183C	MND1	chrVII	67.3436	56.3823	84.6989	61.9883	80.3016	47.3248	83.4309	95.5439
YGL184C	STR3	chrVII	1075.18	1105.29	486.796	543.897	409.315	702.823	486.201	561.204
YGL185C	YGL185C	chrVII	1257.47	1079.04	1919.54	2147.59	1311.59	1108.61	1775.06	2215.13
YGL186C	TPN1	chrVII	5501.28	6686.16	4103.88	4281.19	4540.39	5222.84	4901.32	4833.78
YGL187C	COX4	chrVII	9664.97	10721.4	24562.7	24140.4	9083	8929.28	22752.7	27502.7
YGL188C-A	YGL188C-A	chrVII	186.937	381.067	214.868	162.969	181.794	435.992	204.262	188.305
YGL189C	RPS26A	chrVII	75416.8	77467.4	30996.2	25248.2	72195.6	82075.3	24511.4	27360.8
YGL190C	CDC55	chrVII	4457.45	4776.94	3607.28	3370.36	4627.38	4539.15	3607.67	3382.07
YGL191W	COX13	chrVII	7252.21	7624.25	18855.8	18888.4	7430.13	7724.01	14852.6	17323.1
YGL194C	HOS2	chrVII	503.916	476.333	749.808	854.839	598.916	832.715	1175.7	1227.23
YGL194C-A	YGL194C-A	chrVII	382.001	376.206	298.675	288.945	371.395	505.469	394.139	437.832
YGL195W	GCN1	chrVII	11006	10402.5	7057.65	7244.63	11310.3	10778	8205.95	7619.39
YGL196W	DSD1	chrVII	3815.37	2299.04	5591.91	5795.91	4639.65	2725.71	4388.27	4539.73
YGL197W	MDS3	chrVII	6367.46	3583.19	4516.68	4635.12	5710.33	3307.7	4710.49	4357.92
YGL198W	YIP4	chrVII	674.598	620.205	681.157	808.847	723.83	807.542	1010.76	895.144
YGL200C	EMP24	chrVII	10062.1	10719.4	8519.82	7928.5	10969	12981.1	9997.32	8754.79
YGL201C	MCM6	chrVII	4507.38	5202.73	3608.17	3410.36	4302.83	4923.79	4042.08	3280.96
YGL202W	ARO8	chrVII	12863.8	12717.1	15712.1	15352.1	11971.6	11535.2	12204.9	11715.7
YGL203C	KEX1	chrVII	3793.31	4229.65	3401.33	3254.39	4579.42	4539.15	4331.69	3391.34
YGL204C	YGL204C	chrVII	626.993	709.639	679.374	587.889	640.182	814.59	758.55	667.88
YGL205W	POX1	chrVII	402.901	319.824	18420.7	18051.6	335.705	292.004	13546.5	9444
YGL206C	CHC1	chrVII	10713.4	9781.36	9142.13	9132.28	9250.3	8711.79	8261.57	7075.81
YGL207W	SPT16	chrVII	13976.1	15833.7	13052.5	13457.5	14612.7	16379.4	14471.9	14366.8
YGL208W	SIP2	chrVII	930.039	579.377	6841	8647.37	763.98	441.027	3337.23	3533.27
YGL209W	MIG2	chrVII	793.03	2692.74	1209.86	1080.8	1168.83	1949.38	1138.3	1095.51
YGL210W	YPT32	chrVII	2679.81	3354.75	3079.47	2855.46	2590.84	3301.66	2638.14	2821.79
YGL211W	NCS6	chrVII	3364.86	4525.17	3093.74	2934.45	3506.5	4347.84	2907.61	3559.24
YGL212W	VAM7	chrVII	738.458	718.388	884.435	965.818	772.903	756.189	940.755	1012.95
YGL213C	SKI8	chrVII	2141.06	2247.52	1648.51	1537.71	2281.9	2523.32	1637.93	1627.96
YGL215W	CLG1	chrVII	11895.4	12179.6	9678.85	10314.1	8685.95	9028.96	11317.8	9264.98
YGL216W	KIP3	chrVII	1595.35	1785.76	1284.75	1472.72	1737.64	1966.5	1599.57	1502.73
YGL219C	MDM34	chrVII	1580.25	1398.86	4670.03	4892.08	1355.09	1214.33	2616.09	2989.69
YGL220W	BOL2	chrVII	2656.59	3303.23	2803.09	2636.5	3031.38	3420.47	2442.51	2847.76
YGL221C	NIF3	chrVII	4299.54	4826.52	5093.52	5230.01	4980.93	5162.43	5709.74	6365.26
YGL222C	EDC1	chrVII	527.138	402.453	489.47	603.886	635.721	547.759	665.529	703.129
YGL223C	COG1	chrVII	2186.35	2062.82	2337.69	2467.53	2463.7	2342.07	2745.55	2866.32
YGL224C	SDT1	chrVII	2741.35	2330.14	4121.72	4059.23	1785.59	2076.25	2716.78	2268.94
YGL225W	VRG4	chrVII	17208.6	18941.5	8563.5	7219.64	19352.7	21247.8	10693.5	7192.69
YGL226C-A	OST5	chrVII	3545.99	3440.29	2432.2	2112.6	3422.85	3499.01	2403.19	2294.91
YGL226W	MTC3	chrVII	678.081	519.106	1497.83	1338.75	767.326	571.925	876.504	979.557
YGL227W	VID30	chrVII	2755.28	1371.65	2644.39	2964.44	2513.89	1375.44	2635.26	2519.39
YGL228W	SHE10	chrVII	6814.48	6666.72	7167.31	7358.61	7516.01	7749.18	7983.47	7416.25
YGL229C	SAP4	chrVII	564.293	306.214	621.422	655.876	515.268	389.674	672.242	457.312
YGL230C	YGL230C	chrVII	68.5047	91.3782	161.374	182.965	110.415	59.4077	128.503	119.662
YGL231C	EMC4	chrVII	3602.89	4159.65	3972.82	3894.26	4288.33	4545.19	3962.49	4336.58
YGL232W	TAN1	chrVII	2483.59	2779.26	1742.12	1716.68	2526.15	2842.51	1348.32	1836.67
[truncated: 3,775 more rows]
